# Supplementary material for: 7-Pivaloyl-5,6-dihydro-4H-naphtho[3,2,1-de]isoquinoline-4,6-dione
Source: Acta Crystallogr Sect E Struct Rep Online. 2010 Mar 13;66(Pt 4):o836. doi: 10.1107/S1600536810008378 (PMC2984060; doi:10.1107/S1600536810008378)
Supplement: Supplementary file 2 [file e-66-0o836-Isup2.hkl]

# 
# h,k,l, Fc-squared, Fo-squared, sigma(Fo-squared) and status flag 
# 
data_I
_shelx_title '    Y in P2(1)/c' 
_shelx_refln_list_code          4 
_shelx_F_calc_maximum      158.27 
_exptl_crystal_F_000       696.00 
_reflns_d_resolution_high  0.8326 
 
loop_ 
 _symmetry_equiv_pos_as_xyz 
 'x, y, z' 
 '-x, y+1/2, -z+1/2' 
 '-x, -y, -z' 
 'x, -y-1/2, z-1/2' 
 
_cell_length_a    11.5690 
_cell_length_b     9.1150 
_cell_length_c    15.7460 
_cell_angle_alpha  90.000 
_cell_angle_beta  101.120 
_cell_angle_gamma  90.000 
 
_shelx_F_squared_multiplier     1.000 
 
loop_ 
 _refln_index_h 
 _refln_index_k 
 _refln_index_l 
 _refln_F_squared_calc 
 _refln_F_squared_meas 
 _refln_F_squared_sigma 
 _refln_observed_status 
   1   0   0    14202.79    14052.71    241.48 o 
   2   0   0     7324.97     7412.65     58.16 o 
   3   0   0      756.23      736.78     26.99 o 
   4   0   0       99.75       97.26     15.14 o 
   5   0   0       13.33       28.28     11.63 o 
   6   0   0        7.56        3.83     13.78 o 
   7   0   0        1.43        9.13     17.85 o 
   8   0   0        9.77       12.50     19.98 o 
   9   0   0       24.26       51.51     23.23 o 
  10   0   0      359.35      393.57     39.18 o 
  11   0   0        8.23       10.29     28.39 o 
  12   0   0       75.37       41.32     27.41 o 
  13   0   0      164.81      108.24     37.13 o 
   1   1   0        0.12        1.36      6.89 o 
   2   1   0     2694.16     2722.48     38.18 o 
   3   1   0    23955.33    22523.86    511.24 o 
   4   1   0      390.02      369.21     21.65 o 
   5   1   0      358.87      405.53     24.81 o 
   6   1   0      181.02      210.14     21.40 o 
   7   1   0       33.94       37.59     18.12 o 
   8   1   0       59.83       68.66     22.62 o 
   9   1   0        0.12       20.24     17.66 o 
  10   1   0       82.06       63.98     29.98 o 
  11   1   0       48.09       40.28     24.41 o 
  12   1   0        0.23       13.47     28.91 o 
  13   1   0       43.37       11.13     29.45 o 
   0   2   0        7.18        2.67     11.35 o 
   1   2   0      183.37      176.49     13.81 o 
   2   2   0      240.46      272.56     16.81 o 
   3   2   0      848.42      834.61     27.80 o 
   4   2   0      722.37      736.44     28.99 o 
   5   2   0      273.53      227.75     22.64 o 
   6   2   0      106.97       77.83     20.90 o 
   7   2   0       66.37      100.70     20.74 o 
   8   2   0       12.16       12.57     18.74 o 
   9   2   0       31.81       32.83     25.95 o 
  10   2   0       46.96       57.51     25.93 o 
  11   2   0       74.50       72.76     28.49 o 
  12   2   0        0.56       29.48     21.61 o 
  13   2   0        2.34       19.27     24.48 o 
   1   3   0     2218.44     2122.50     40.36 o 
   2   3   0      409.13      397.52     21.50 o 
   3   3   0      179.28      157.19     17.65 o 
   4   3   0      195.18      180.19     21.66 o 
   5   3   0      410.89      374.39     26.51 o 
   6   3   0      132.82      129.84     21.88 o 
   7   3   0      162.26      159.90     26.23 o 
   8   3   0        0.55       21.69     21.69 o 
   9   3   0        0.21       23.63     23.63 o 
  10   3   0       54.54       92.17     27.44 o 
  11   3   0       10.58       17.94     25.99 o 
  12   3   0        1.72        8.10     28.44 o 
  13   3   0        0.01        2.75     26.16 o 
   0   4   0      179.07      201.24     18.78 o 
   1   4   0      468.51      454.40     24.60 o 
   2   4   0     1265.66     1231.15     37.71 o 
   3   4   0     1374.82     1316.15     40.92 o 
   4   4   0        0.01       14.39     14.39 o 
   5   4   0      124.22      125.35     20.74 o 
   6   4   0        2.16        9.49     16.89 o 
   7   4   0        0.19        0.00     18.66 o 
   8   4   0        4.62       18.20     23.52 o 
   9   4   0       42.51       72.02     24.86 o 
  10   4   0        0.01       29.55     25.60 o 
  11   4   0       90.91       52.66     34.32 o 
  12   4   0      110.28      131.30     25.95 o 
   1   5   0       47.21       62.92     16.88 o 
   2   5   0      353.70      368.78     26.06 o 
   3   5   0      398.25      415.49     26.92 o 
   4   5   0      623.36      610.95     33.85 o 
   5   5   0      446.75      440.15     34.46 o 
   6   5   0      139.00      142.79     24.46 o 
   7   5   0      151.44      160.77     27.74 o 
   8   5   0      449.92      423.67     39.21 o 
   9   5   0     1118.61     1121.28     61.07 o 
  10   5   0       20.53       38.75     27.92 o 
  11   5   0       71.62       59.73     34.96 o 
  12   5   0        3.65       26.97     26.97 o 
   0   6   0        2.66       12.76     17.33 o 
   1   6   0        6.61        7.37     15.70 o 
   2   6   0        0.07        4.70     17.40 o 
   3   6   0       21.00        1.67     18.24 o 
   4   6   0      901.73      792.97     46.35 o 
   5   6   0       22.52       20.55     20.38 o 
   6   6   0     2578.11     2458.31     81.29 o 
   7   6   0      548.48      476.47     44.89 o 
   8   6   0       15.64       14.33     24.14 o 
   9   6   0       75.82       30.75     29.47 o 
  10   6   0        2.29        8.10     25.21 o 
  11   6   0        8.67       38.93     25.77 o 
   1   7   0      102.30      124.23     23.82 o 
   2   7   0       12.85       17.20     23.64 o 
   3   7   0      178.62      185.69     30.61 o 
   4   7   0      161.76      214.37     31.49 o 
   5   7   0       43.55       10.85     25.44 o 
   6   7   0      153.11      117.15     31.57 o 
   7   7   0       22.11       12.20     26.65 o 
   8   7   0       46.01       67.28     29.97 o 
   9   7   0       25.77        5.44     27.13 o 
  10   7   0        0.39       24.04     24.04 o 
   0   8   0       23.27        2.28     25.46 o 
   1   8   0       35.45       48.18     25.54 o 
   2   8   0        9.93        4.53     24.48 o 
   3   8   0        6.83       28.87     26.38 o 
   4   8   0        0.16        9.83     27.11 o 
   5   8   0        0.09        2.51     27.29 o 
   6   8   0       17.34        7.72     27.12 o 
   7   8   0        7.66       45.35     24.30 o 
   8   8   0       64.39       74.36     30.55 o 
   9   8   0        2.86       16.87     24.83 o 
   1   9   0       17.95        7.57     26.62 o 
   2   9   0        0.43       33.55     33.55 o 
   3   9   0       24.23       33.29     33.29 o 
   4   9   0        0.53       11.26     31.10 o 
   5   9   0       48.33       70.24     31.68 o 
   6   9   0       60.49       73.20     27.02 o 
   7   9   0       15.72       65.17     27.63 o 
   0  10   0       61.71       62.55     34.59 o 
   1  10   0        7.09       66.83     28.94 o 
   2  10   0       70.21       88.88     27.36 o 
   3  10   0       20.30        9.14     36.95 o 
   4  10   0        3.99       15.47     33.72 o 
   5  10   0      180.70      194.17     36.92 o 
 -13   1   1       15.84       65.81     23.27 o 
 -12   1   1       10.44       36.72     24.33 o 
 -11   1   1       44.63       14.60     25.94 o 
 -10   1   1      166.76      223.51     30.37 o 
  -9   1   1      226.18      234.10     29.28 o 
  -8   1   1      207.79      179.59     25.27 o 
  -7   1   1        4.36       17.21     18.61 o 
  -6   1   1      705.26      724.05     33.36 o 
  -5   1   1        2.52        6.02     12.51 o 
  -4   1   1      664.40      697.03     27.36 o 
  -3   1   1     2796.91     2928.41     45.27 o 
  -2   1   1     1397.00     1321.08     27.27 o 
  -1   1   1      709.94      732.39     17.80 o 
   0   1   1     5520.51     5602.81    212.23 o 
   1   1   1     2679.44     2768.51     34.52 o 
   2   1   1     9515.11     9630.66     73.96 o 
   3   1   1    25048.01    23381.45    547.92 o 
   4   1   1     3986.92     4112.62     63.77 o 
   5   1   1     1683.11     1669.20     46.72 o 
   6   1   1        3.69       15.78     15.09 o 
   7   1   1       10.57       40.30     15.33 o 
   8   1   1        0.34        5.41     16.82 o 
   9   1   1        0.03        0.00     19.57 o 
  10   1   1      118.27      152.92     30.04 o 
  11   1   1       25.09        2.55     27.71 o 
  12   1   1       38.64       70.27     25.07 o 
  13   1   1        7.85       11.07     30.61 o 
 -13   2   1        0.02       25.00     25.00 o 
 -12   2   1        1.28       33.86     21.34 o 
 -11   2   1        2.40       12.17     19.63 o 
 -10   2   1        0.14       37.71     21.61 o 
  -9   2   1        7.64        0.00     22.18 o 
  -8   2   1      285.74      348.44     31.34 o 
  -7   2   1      250.59      292.40     26.62 o 
  -6   2   1      107.05      102.67     19.47 o 
  -5   2   1       13.17       15.24     13.67 o 
  -4   2   1      170.75      166.67     17.98 o 
  -3   2   1      834.15      832.03     27.65 o 
  -2   2   1     1950.14     1820.90     36.23 o 
  -1   2   1      131.75      122.84     13.31 o 
   0   2   1     1105.90     1098.12     24.05 o 
   1   2   1     1868.80     1897.33     35.33 o 
   2   2   1     1821.49     1874.54     37.40 o 
   3   2   1        9.75       10.63     11.53 o 
   4   2   1     1348.49     1276.87     38.64 o 
   5   2   1      976.69      965.83     38.37 o 
   6   2   1     1705.93     1689.15     53.45 o 
   7   2   1      128.37      161.59     24.72 o 
   8   2   1       35.41       33.20     19.69 o 
   9   2   1       23.41       16.75     25.32 o 
  10   2   1        0.33        7.01     23.23 o 
  11   2   1        2.22       50.92     24.40 o 
  12   2   1        2.04       24.22     23.31 o 
  13   2   1        0.34       24.70     24.70 o 
 -13   3   1        1.14        4.41     23.31 o 
 -12   3   1        2.88       18.11     24.69 o 
 -11   3   1        0.33        7.36     26.54 o 
 -10   3   1        0.72       11.32     24.92 o 
  -9   3   1        0.00       21.27     21.27 o 
  -8   3   1       14.11       36.43     18.59 o 
  -7   3   1      267.16      226.10     26.79 o 
  -6   3   1        4.08        5.59     15.85 o 
  -5   3   1      269.76      257.29     22.18 o 
  -4   3   1     1520.92     1445.32     42.26 o 
  -3   3   1      670.52      731.06     29.34 o 
  -2   3   1      595.77      643.38     25.52 o 
  -1   3   1       26.95       13.20     13.16 o 
   0   3   1      547.44      586.94     17.02 o 
   1   3   1     3540.79     3536.02     53.53 o 
   2   3   1     1387.23     1444.73     36.93 o 
   3   3   1      207.64      226.99     19.63 o 
   4   3   1       10.56       32.14     12.38 o 
   5   3   1       59.11       25.67     16.73 o 
   6   3   1       33.28       53.33     16.22 o 
   7   3   1       58.36       56.17     19.34 o 
   8   3   1       11.96        9.68     19.08 o 
   9   3   1       39.07       52.25     23.83 o 
  10   3   1       27.65        0.00     28.83 o 
  11   3   1        7.71        7.75     27.29 o 
  12   3   1       15.25       35.25     21.19 o 
 -12   4   1        0.17       12.85     26.62 o 
 -11   4   1       10.15       24.83     24.83 o 
 -10   4   1        4.00       18.65     23.09 o 
  -9   4   1        8.66        8.60     22.71 o 
  -8   4   1       59.52       66.15     23.19 o 
  -7   4   1       84.34       89.06     19.83 o 
  -6   4   1        7.80       18.72     17.10 o 
  -5   4   1      126.53       93.33     18.75 o 
  -4   4   1      428.57      411.35     28.37 o 
  -3   4   1        2.48       17.03     13.49 o 
  -2   4   1      376.79      355.15     23.21 o 
  -1   4   1     2905.48     3060.48     57.68 o 
   0   4   1        2.03        9.89      9.89 o 
   1   4   1      296.70      323.59     22.39 o 
   2   4   1      183.93      138.18     17.56 o 
   3   4   1      123.48      150.46     18.31 o 
   4   4   1      342.35      340.32     26.08 o 
   5   4   1       39.01       20.25     16.35 o 
   6   4   1       85.16      117.95     20.46 o 
   7   4   1        9.19       20.28     20.28 o 
   8   4   1       46.54       37.33     23.83 o 
   9   4   1      105.92      128.63     28.86 o 
  10   4   1        1.97       45.00     24.50 o 
  11   4   1      132.98       77.10     31.79 o 
  12   4   1      190.11      200.26     35.66 o 
 -12   5   1        0.80        2.54     21.75 o 
 -11   5   1       11.95       22.61     21.75 o 
 -10   5   1        3.39       14.45     23.61 o 
  -9   5   1      426.56      344.06     40.11 o 
  -8   5   1      256.98      274.46     31.99 o 
  -7   5   1        8.56       11.52     20.49 o 
  -6   5   1       32.63       14.05     22.05 o 
  -5   5   1        1.26        0.00     17.13 o 
  -4   5   1     1277.07     1287.77     49.09 o 
  -3   5   1      272.93      309.85     26.17 o 
  -2   5   1      183.35      227.05     22.41 o 
  -1   5   1     1365.31     1350.96     44.46 o 
   0   5   1       79.77       77.83     12.50 o 
   1   5   1       21.12        2.43     15.59 o 
   2   5   1       28.74       54.93     13.71 o 
   3   5   1       43.89       68.07     18.35 o 
   4   5   1      370.91      378.70     28.84 o 
   5   5   1      276.77      305.48     27.39 o 
   6   5   1       34.19       20.17     20.49 o 
   7   5   1      111.10      109.94     26.86 o 
   8   5   1      234.14      296.17     34.77 o 
   9   5   1      813.89      821.02     55.81 o 
  10   5   1       54.69       47.06     28.65 o 
  11   5   1      119.13      133.91     30.80 o 
 -11   6   1        2.23       10.08     23.63 o 
 -10   6   1        0.29        2.48     23.63 o 
  -9   6   1        0.34       24.64     24.64 o 
  -8   6   1      149.18      137.54     31.24 o 
  -7   6   1       82.82      116.32     26.51 o 
  -6   6   1     1897.00     1868.04     68.36 o 
  -5   6   1     1486.62     1328.70     56.46 o 
  -4   6   1       19.32        8.66     21.98 o 
  -3   6   1      118.55      136.04     23.01 o 
  -2   6   1        0.73        4.68     18.55 o 
  -1   6   1        3.14       19.17     19.17 o 
   0   6   1        8.73       14.39     11.63 o 
   1   6   1        0.03        8.97     16.39 o 
   2   6   1      137.27      153.32     21.06 o 
   3   6   1      457.30      455.09     33.23 o 
   4   6   1       89.72      101.41     24.10 o 
   5   6   1       18.15       39.77     19.41 o 
   6   6   1       38.24       94.95     25.12 o 
   7   6   1       60.70       58.42     24.21 o 
   8   6   1      259.27      233.41     38.14 o 
   9   6   1       39.24       20.79     27.26 o 
  10   6   1       31.44        2.72     32.15 o 
  11   6   1        7.24       36.27     29.93 o 
 -10   7   1        0.87       55.17     24.31 o 
  -9   7   1        7.73       22.29     22.29 o 
  -8   7   1      101.30      124.99     30.41 o 
  -7   7   1       62.66       41.53     27.70 o 
  -6   7   1       19.68       30.87     23.11 o 
  -5   7   1      309.06      330.17     36.48 o 
  -4   7   1      448.31      450.72     39.83 o 
  -3   7   1     1475.01     1507.17     61.57 o 
  -2   7   1       35.36       52.37     20.84 o 
  -1   7   1       32.13       43.81     21.37 o 
   0   7   1      165.66      157.10     18.43 o 
   1   7   1       56.43       75.12     21.43 o 
   2   7   1        1.15       24.91     24.91 o 
   3   7   1        6.12       13.94     23.32 o 
   4   7   1       19.79        4.10     24.84 o 
   5   7   1       52.15       23.87     27.53 o 
   6   7   1      110.34       78.66     29.80 o 
   7   7   1       41.97       34.55     24.41 o 
   8   7   1       49.08       75.83     25.48 o 
   9   7   1       10.98       35.55     25.22 o 
  10   7   1        6.43       14.03     25.54 o 
  -9   8   1        2.19       15.10     25.39 o 
  -8   8   1       20.09       42.63     23.65 o 
  -7   8   1        5.41       19.77     28.17 o 
  -6   8   1       18.18        9.67     24.13 o 
  -5   8   1        0.00       22.18     22.18 o 
  -4   8   1        0.02        2.28     22.36 o 
  -3   8   1        7.62       27.17     27.17 o 
  -2   8   1      238.61      213.39     32.85 o 
  -1   8   1       12.57       39.71     27.00 o 
   0   8   1      490.13      460.97     31.29 o 
   1   8   1        0.23       21.91     22.57 o 
   2   8   1        9.61       11.77     29.31 o 
   3   8   1        6.56       31.95     31.95 o 
   4   8   1        6.97       26.43     27.06 o 
   5   8   1      139.59      108.45     33.26 o 
   6   8   1       39.56       30.74     28.05 o 
   7   8   1        8.05       13.34     29.34 o 
   8   8   1       28.54        0.00     26.21 o 
   9   8   1       11.20        5.64     27.02 o 
  -7   9   1        6.23       17.92     27.92 o 
  -6   9   1       53.70       20.52     29.02 o 
  -5   9   1        7.52       10.24     26.33 o 
  -4   9   1        2.95       15.26     26.42 o 
  -3   9   1       51.39       50.49     31.73 o 
  -2   9   1        2.83        0.00     26.87 o 
  -1   9   1        6.01       68.83     26.12 o 
   0   9   1        0.68        1.31     19.96 o 
   1   9   1       50.61       68.30     25.92 o 
   2   9   1      127.93       89.29     32.81 o 
   3   9   1        2.70       19.53     30.71 o 
   4   9   1        6.01       33.03     30.16 o 
   5   9   1       15.56       68.59     24.39 o 
   6   9   1        2.28       55.42     28.25 o 
   7   9   1       72.10       81.44     31.39 o 
  -5  10   1       10.45       34.60     27.80 o 
  -4  10   1       72.23       40.53     34.72 o 
  -3  10   1       55.28       76.52     30.42 o 
  -2  10   1        0.06       19.36     27.24 o 
  -1  10   1        0.98       11.27     28.75 o 
   0  10   1       11.40       48.20     75.81 o 
   1  10   1        2.34       27.85     28.67 o 
   2  10   1       12.72       26.63     26.63 o 
   3  10   1       15.52        9.30     29.92 o 
   4  10   1       57.78       38.68     38.68 o 
   5  10   1      107.40       67.81     38.77 o 
 -13   0   2       73.66       60.98     25.46 o 
 -12   0   2       57.48       53.26     24.62 o 
 -11   0   2      283.50      259.98     34.76 o 
 -10   0   2       72.95       74.65     22.71 o 
  -9   0   2       55.96       59.03     20.16 o 
  -8   0   2        1.88        1.46     13.01 o 
  -7   0   2      416.24      361.75     25.75 o 
  -6   0   2       49.40       58.73     12.87 o 
  -5   0   2        0.85       10.80     10.80 o 
  -4   0   2     4118.86     4030.20     57.59 o 
  -3   0   2     1146.00     1150.61     29.03 o 
  -2   0   2     1799.03     1819.71     30.76 o 
  -1   0   2       51.48       50.02      8.28 o 
   0   0   2     9891.29     9830.72    402.21 o 
   1   0   2    11560.31    11586.95     70.01 o 
   2   0   2    16372.63    16240.61     97.57 o 
   3   0   2      133.03      152.97     16.63 o 
   4   0   2      216.42      216.19     19.18 o 
   5   0   2      690.08      722.32     31.75 o 
   6   0   2      352.66      381.69     27.94 o 
   7   0   2      167.04      206.13     24.11 o 
   8   0   2        0.67        3.74     20.10 o 
   9   0   2       26.97       23.44     23.24 o 
  10   0   2        0.43        9.53     24.52 o 
  11   0   2       42.25       49.32     24.77 o 
  12   0   2       98.61      109.86     32.72 o 
  13   0   2       28.12       33.59     26.55 o 
 -13   1   2       11.48        8.20     30.28 o 
 -12   1   2        0.10       26.18     26.18 o 
 -11   1   2       14.25       28.59     28.59 o 
 -10   1   2      213.51      130.14     32.32 o 
  -9   1   2      240.15      290.79     29.38 o 
  -8   1   2      478.82      512.60     33.85 o 
  -7   1   2      440.72      366.65     20.33 o 
  -6   1   2        0.45        4.80     13.31 o 
  -5   1   2      405.32      393.08     23.48 o 
  -4   1   2     3902.24     3804.00     57.83 o 
  -3   1   2       75.73       99.59     13.07 o 
  -2   1   2     1242.66     1219.05     27.36 o 
  -1   1   2     4246.18     4233.05     42.59 o 
   0   1   2     1559.66     1545.43     51.35 o 
   1   1   2      359.42      330.90     15.59 o 
   2   1   2    13335.86    13163.91     90.91 o 
   3   1   2    22701.65    22576.31    134.08 o 
   4   1   2     1116.96     1185.76     37.06 o 
   5   1   2      384.37      373.52     25.75 o 
   6   1   2      149.06      137.01     21.66 o 
   7   1   2       82.99      122.06     21.05 o 
   8   1   2       33.09       59.44     20.01 o 
   9   1   2       16.13       19.00     25.62 o 
  10   1   2       31.47       40.07     25.05 o 
  11   1   2        3.26       10.26     24.06 o 
  12   1   2        2.45        2.71     30.53 o 
  13   1   2        6.25       11.03     24.97 o 
 -13   2   2        2.17        8.06     25.06 o 
 -12   2   2        0.01       18.15     25.25 o 
 -11   2   2       12.85        2.41     26.39 o 
 -10   2   2        2.40       24.18     22.75 o 
  -9   2   2       21.56       19.60     18.99 o 
  -8   2   2      725.86      763.65     40.12 o 
  -7   2   2      648.29      615.93     37.29 o 
  -6   2   2      115.67      125.76     18.80 o 
  -5   2   2     2054.35     1993.46     49.85 o 
  -4   2   2      496.01      551.25     24.91 o 
  -3   2   2     3863.70     3917.14     56.81 o 
  -2   2   2       29.70       46.19     10.66 o 
  -1   2   2      223.32      201.72     15.34 o 
   0   2   2     3197.68     3077.69    141.29 o 
   1   2   2     1507.29     1507.95     32.71 o 
   2   2   2     1693.74     1653.78     37.04 o 
   3   2   2      137.36      107.11     17.64 o 
   4   2   2      708.93      689.96     30.63 o 
   5   2   2     2120.42     2131.70     55.45 o 
   6   2   2     4263.83     4119.44     83.22 o 
   7   2   2      111.96      124.62     25.23 o 
   8   2   2      235.87      268.40     30.41 o 
   9   2   2        3.08        0.00     22.97 o 
  10   2   2       16.23       26.29     26.29 o 
  11   2   2        1.19       24.57     24.57 o 
  12   2   2       10.72       10.82     23.57 o 
  13   2   2        9.31       24.60     25.49 o 
 -13   3   2        1.28        5.27     25.28 o 
 -12   3   2        0.93        2.59     23.52 o 
 -11   3   2       50.73       26.86     23.80 o 
 -10   3   2        3.11       31.51     18.58 o 
  -9   3   2      193.22      201.29     30.08 o 
  -8   3   2       97.95      135.63     26.03 o 
  -7   3   2       21.03       33.40     15.82 o 
  -6   3   2       69.59       73.67     19.20 o 
  -5   3   2      329.09      301.44     25.25 o 
  -4   3   2     1410.82     1472.93     42.15 o 
  -3   3   2       47.14       63.12     14.44 o 
  -2   3   2       43.62       62.28     12.11 o 
  -1   3   2      380.15      369.50     20.45 o 
   0   3   2      846.51      836.28     49.88 o 
   1   3   2     1838.80     1859.09     41.83 o 
   2   3   2     2852.84     2977.23     54.57 o 
   3   3   2      143.91      144.71     20.46 o 
   4   3   2      950.84      930.27     37.17 o 
   5   3   2        5.71       36.49     15.35 o 
   6   3   2       13.88        7.76     20.16 o 
   7   3   2       33.20       28.31     18.72 o 
   8   3   2       32.92       66.02     20.50 o 
   9   3   2      193.55      265.64     29.86 o 
  10   3   2        1.18        4.89     27.02 o 
  11   3   2       42.07       91.71     27.08 o 
  12   3   2        3.01       51.72     24.20 o 
 -12   4   2       33.66       12.86     30.99 o 
 -11   4   2      102.34       99.12     30.15 o 
 -10   4   2        3.78       16.28     22.17 o 
  -9   4   2       74.67      136.77     27.02 o 
  -8   4   2        1.67       13.54     19.65 o 
  -7   4   2        0.34        8.69     17.12 o 
  -6   4   2      231.88      180.01     26.71 o 
  -5   4   2       47.30       47.14     16.19 o 
  -4   4   2        7.32       13.71     16.38 o 
  -3   4   2      147.76      172.32     18.88 o 
  -2   4   2     1339.96     1423.16     42.06 o 
  -1   4   2     3259.84     3305.45     61.21 o 
   0   4   2     1339.48     1343.72     76.37 o 
   1   4   2     2682.71     2763.86     57.30 o 
   2   4   2     1850.23     1875.04     49.64 o 
   3   4   2        2.51       23.24     14.42 o 
   4   4   2      377.29      402.00     28.29 o 
   5   4   2        0.49        9.13     15.80 o 
   6   4   2      135.51      119.80     22.83 o 
   7   4   2       27.65       51.81     23.27 o 
   8   4   2       85.90       74.83     28.11 o 
   9   4   2        2.41       11.76     21.42 o 
  10   4   2       12.68       12.70     24.78 o 
  11   4   2      221.40      265.72     41.83 o 
  12   4   2      160.03      195.06     41.38 o 
 -12   5   2       34.51       63.86     25.16 o 
 -11   5   2        5.29       40.23     21.92 o 
 -10   5   2        0.00        7.22     20.01 o 
  -9   5   2       38.46       27.10     26.55 o 
  -8   5   2       22.86        8.35     23.82 o 
  -7   5   2       19.53       11.49     20.99 o 
  -6   5   2       62.88       52.48     23.09 o 
  -5   5   2        8.08       24.02     14.92 o 
  -4   5   2      797.20      855.52     40.68 o 
  -3   5   2       96.75       92.23     19.42 o 
  -2   5   2      892.76      978.94     39.79 o 
  -1   5   2     1315.77     1470.92     47.72 o 
   0   5   2       98.87      112.69     13.25 o 
   1   5   2      131.40      104.64     20.25 o 
   2   5   2      107.60      107.75     18.00 o 
   3   5   2        7.15       12.93     17.05 o 
   4   5   2      107.85      111.40     20.99 o 
   5   5   2       38.46       27.63     20.58 o 
   6   5   2       22.29       15.26     22.59 o 
   7   5   2        0.25       21.06     22.88 o 
   8   5   2        0.14        2.31     23.83 o 
   9   5   2      182.23      154.70     33.09 o 
  10   5   2        1.25       13.27     24.16 o 
  11   5   2       39.59       16.49     30.88 o 
 -11   6   2        0.99       25.54     25.54 o 
 -10   6   2       45.37       54.60     25.55 o 
  -9   6   2        0.00       33.36     21.32 o 
  -8   6   2       79.39       51.84     26.94 o 
  -7   6   2      152.57       86.63     28.26 o 
  -6   6   2     1039.04     1120.46     53.95 o 
  -5   6   2      217.49      138.40     32.12 o 
  -4   6   2      477.25      496.73     36.02 o 
  -3   6   2      131.14      115.73     24.84 o 
  -2   6   2       25.78       14.39     18.99 o 
  -1   6   2       87.71       59.45     20.41 o 
   0   6   2       21.16       41.43     12.58 o 
   1   6   2       68.65       72.45     20.29 o 
   2   6   2        2.76       15.76     15.30 o 
   3   6   2       16.65       15.10     17.19 o 
   4   6   2       34.19       47.00     20.94 o 
   5   6   2      253.58      252.99     34.14 o 
   6   6   2      386.47      383.59     36.18 o 
   7   6   2       80.85      115.53     29.59 o 
   8   6   2       46.99       34.82     24.62 o 
   9   6   2        7.80        2.65     24.92 o 
  10   6   2        0.64       19.27     25.39 o 
  11   6   2        7.13       25.15     26.06 o 
 -10   7   2        7.65       15.12     25.44 o 
  -9   7   2       23.50       22.33     27.53 o 
  -8   7   2       54.61       26.46     28.15 o 
  -7   7   2       89.23       69.23     26.51 o 
  -6   7   2       24.03       19.82     27.27 o 
  -5   7   2       44.44       67.34     23.80 o 
  -4   7   2      873.29      878.26     49.81 o 
  -3   7   2     2953.57     3147.24     85.94 o 
  -2   7   2      298.33      303.53     33.87 o 
  -1   7   2        0.78        3.74     17.55 o 
   0   7   2        4.21       14.03     15.69 o 
   1   7   2       45.81       65.74     22.04 o 
   2   7   2        0.47        9.61     22.50 o 
   3   7   2        6.48       13.75     22.62 o 
   4   7   2      255.55      277.78     31.02 o 
   5   7   2        4.15       13.25     26.54 o 
   6   7   2      196.64      240.97     33.23 o 
   7   7   2       51.12       28.89     28.89 o 
   8   7   2        1.09        7.95     26.43 o 
   9   7   2      154.67      168.55     37.78 o 
  10   7   2       93.50      143.53     31.96 o 
  -9   8   2        1.69       27.78     24.60 o 
  -8   8   2       30.77       32.67     26.95 o 
  -7   8   2        0.06       12.35     23.32 o 
  -6   8   2       32.84       50.68     27.42 o 
  -5   8   2       55.55       70.59     27.05 o 
  -4   8   2       20.40        0.00     27.59 o 
  -3   8   2      241.69      214.59     33.59 o 
  -2   8   2       10.36       33.43     24.12 o 
  -1   8   2      411.75      412.56     39.04 o 
   0   8   2      641.30      675.51     84.29 o 
   1   8   2        3.05       22.54     24.49 o 
   2   8   2        2.11       30.65     23.93 o 
   3   8   2       36.23        4.60     28.99 o 
   4   8   2        4.56       30.69     23.24 o 
   5   8   2       15.64       29.56     29.56 o 
   6   8   2       10.82       18.06     26.18 o 
   7   8   2        1.57       48.45     25.54 o 
   8   8   2       21.26       63.94     27.10 o 
  -7   9   2       32.29       20.48     24.59 o 
  -6   9   2        0.12       30.00     30.00 o 
  -5   9   2      182.41      196.71     36.93 o 
  -4   9   2        2.97       25.43     26.18 o 
  -3   9   2       27.64        0.00     25.62 o 
  -2   9   2        0.01        0.00     26.32 o 
  -1   9   2       15.24        0.00     32.33 o 
   0   9   2       43.68       42.02     38.24 o 
   1   9   2        0.55        5.13     26.87 o 
   2   9   2       12.64       13.93     29.90 o 
   3   9   2       23.62       30.33     30.33 o 
   4   9   2       33.22       55.74     22.05 o 
   5   9   2       13.33       43.02     25.23 o 
   6   9   2        4.42       16.48     29.34 o 
   7   9   2       22.50       58.72     27.84 o 
  -5  10   2       98.01       42.49     32.30 o 
  -4  10   2        2.96       10.79     28.29 o 
  -3  10   2        9.26       30.58     30.58 o 
  -2  10   2       74.65       74.74     30.70 o 
  -1  10   2        3.00       22.50     26.08 o 
   0  10   2        3.14       32.01     20.14 o 
   1  10   2       47.21       56.01     29.37 o 
   2  10   2        4.77        9.27     29.79 o 
   3  10   2        0.57       36.42     30.65 o 
   4  10   2       23.43       17.41     35.54 o 
   5  10   2       64.43       59.67     33.73 o 
 -13   1   3        8.84       21.80     27.25 o 
 -12   1   3       22.90       59.81     29.08 o 
 -11   1   3       11.09        4.82     24.75 o 
 -10   1   3       10.44       15.15     24.41 o 
  -9   1   3        8.71       32.54     18.05 o 
  -8   1   3       17.32       41.59     17.37 o 
  -7   1   3     1194.30     1274.91     47.51 o 
  -6   1   3      258.42      304.94     24.27 o 
  -5   1   3       91.23       88.48     15.84 o 
  -4   1   3      277.12      265.68     18.62 o 
  -3   1   3      130.01       95.92     14.09 o 
  -2   1   3        7.41        4.07     11.68 o 
  -1   1   3      345.98      353.55     15.45 o 
   0   1   3    10648.64     9810.69    225.68 o 
   1   1   3        0.94        1.77     11.93 o 
   2   1   3      617.87      608.44     23.73 o 
   3   1   3     1083.85     1068.60     32.19 o 
   4   1   3      232.71      235.71     20.62 o 
   5   1   3     2899.58     2859.39     63.86 o 
   6   1   3      116.57      160.70     20.97 o 
   7   1   3        7.62       21.72     18.84 o 
   8   1   3       74.20       63.38     23.75 o 
   9   1   3       52.98       67.27     24.45 o 
  10   1   3       16.26       28.25     28.25 o 
  11   1   3       27.54       20.78     26.47 o 
  12   1   3        4.54       26.63     26.63 o 
 -13   2   3        0.45       10.74     26.02 o 
 -12   2   3        1.21       23.28     26.50 o 
 -11   2   3        0.61       16.90     23.04 o 
 -10   2   3      193.63      195.47     34.80 o 
  -9   2   3        7.06       11.73     21.97 o 
  -8   2   3        0.96        5.16     18.11 o 
  -7   2   3     1524.60     1590.21     53.48 o 
  -6   2   3       26.34        1.28     16.33 o 
  -5   2   3        0.63       13.11     12.26 o 
  -4   2   3      802.83      887.27     31.26 o 
  -3   2   3       87.84       72.84     13.32 o 
  -2   2   3     1238.34     1181.54     30.71 o 
  -1   2   3      210.47      219.06     16.20 o 
   0   2   3      805.28      795.23     18.23 o 
   1   2   3        4.52       11.96     11.57 o 
   2   2   3      269.76      255.49     17.91 o 
   3   2   3      327.73      297.77     20.85 o 
   4   2   3     1551.63     1523.32     44.49 o 
   5   2   3     5710.02     5562.73     89.34 o 
   6   2   3     3544.85     3780.98     80.79 o 
   7   2   3       13.64       22.51     18.57 o 
   8   2   3      473.96      518.70     37.68 o 
   9   2   3        3.58       22.12     22.76 o 
  10   2   3        2.19       19.46     22.80 o 
  11   2   3        9.41       29.63     29.63 o 
  12   2   3        3.14        2.72     25.88 o 
 -13   3   3        1.77        7.92     23.77 o 
 -12   3   3        1.19       23.22     26.47 o 
 -11   3   3       29.60       26.86     25.26 o 
 -10   3   3        7.04       24.68     24.68 o 
  -9   3   3       11.03        8.15     21.90 o 
  -8   3   3      215.11      211.92     27.89 o 
  -7   3   3       21.19       38.29     18.75 o 
  -6   3   3        8.11        6.99     14.85 o 
  -5   3   3       12.91       15.86     15.57 o 
  -4   3   3     5283.45     5439.41     78.71 o 
  -3   3   3       15.27       38.90     11.59 o 
  -2   3   3      947.39      877.20     30.78 o 
  -1   3   3     1375.68     1463.94     36.28 o 
   0   3   3      256.56      262.77     21.95 o 
   1   3   3     1052.51     1099.52     34.29 o 
   2   3   3     1731.05     1710.96     43.25 o 
   3   3   3      382.75      402.89     24.42 o 
   4   3   3       14.28       38.68     13.02 o 
   5   3   3      165.94      161.21     22.88 o 
   6   3   3       59.78       87.86     19.53 o 
   7   3   3       53.12       84.85     21.03 o 
   8   3   3      602.05      598.87     42.83 o 
   9   3   3      353.69      335.25     39.09 o 
  10   3   3       19.62       15.00     25.22 o 
  11   3   3        0.00        5.31     25.72 o 
  12   3   3       10.48       62.77     29.76 o 
 -12   4   3       44.49       72.23     23.35 o 
 -11   4   3      203.47      166.38     34.49 o 
 -10   4   3        4.27        0.00     22.83 o 
  -9   4   3      116.60       92.07     30.21 o 
  -8   4   3       51.33       73.76     19.78 o 
  -7   4   3        4.88        5.24     19.33 o 
  -6   4   3      125.22      110.65     21.54 o 
  -5   4   3      404.11      407.00     28.08 o 
  -4   4   3      110.55       99.04     17.41 o 
  -3   4   3       73.49       63.92     15.89 o 
  -2   4   3       13.43       13.83     14.77 o 
  -1   4   3     1784.96     1765.82     45.51 o 
   0   4   3      308.32      318.48     15.28 o 
   1   4   3      694.83      701.08     31.04 o 
   2   4   3     1410.03     1550.19     45.83 o 
   3   4   3       15.39        9.10     14.99 o 
   4   4   3        6.64        4.33     16.37 o 
   5   4   3        0.02       16.46     16.46 o 
   6   4   3      100.37      141.83     24.55 o 
   7   4   3      217.34      212.02     32.02 o 
   8   4   3       12.34       17.71     21.89 o 
   9   4   3        2.46       14.49     26.46 o 
  10   4   3        0.08       18.13     26.02 o 
  11   4   3      294.87      306.24     43.94 o 
  12   4   3      176.70      170.28     36.42 o 
 -12   5   3       14.82       23.08     21.31 o 
 -11   5   3       30.23       17.67     25.62 o 
 -10   5   3       49.39       91.82     26.70 o 
  -9   5   3        1.51       13.61     20.78 o 
  -8   5   3        7.38       14.67     22.87 o 
  -7   5   3       21.69       36.52     19.51 o 
  -6   5   3      110.90      107.15     22.84 o 
  -5   5   3        5.28       19.27     15.73 o 
  -4   5   3      291.62      300.23     25.57 o 
  -3   5   3       14.08        4.11     14.09 o 
  -2   5   3      459.83      549.97     30.80 o 
  -1   5   3      141.99      111.10     19.95 o 
   0   5   3        4.66        9.77     13.13 o 
   1   5   3        3.06        5.34     14.90 o 
   2   5   3       75.29       74.90     21.06 o 
   3   5   3      134.41      151.03     22.43 o 
   4   5   3       82.47      105.14     18.49 o 
   5   5   3      134.22      109.36     27.18 o 
   6   5   3       16.35       37.98     20.87 o 
   7   5   3       10.71       13.13     25.15 o 
   8   5   3      103.82       95.13     30.63 o 
   9   5   3       13.26        2.54     24.87 o 
  10   5   3        1.73        8.09     22.36 o 
  11   5   3      102.85      157.65     32.84 o 
 -11   6   3        0.93       45.78     22.47 o 
 -10   6   3        7.70        4.98     26.39 o 
  -9   6   3       27.54        7.17     25.88 o 
  -8   6   3       23.47       18.12     21.70 o 
  -7   6   3        0.25       23.70     23.70 o 
  -6   6   3      332.05      293.02     35.21 o 
  -5   6   3       69.14       79.58     24.06 o 
  -4   6   3       28.99       10.43     19.53 o 
  -3   6   3        0.36       11.54     18.14 o 
  -2   6   3       74.72       28.55     20.20 o 
  -1   6   3        0.10        7.72     15.97 o 
   0   6   3        2.35       11.78     11.78 o 
   1   6   3       79.36       66.36     23.93 o 
   2   6   3       88.22       44.42     24.51 o 
   3   6   3      322.25      283.92     30.29 o 
   4   6   3       49.98       47.93     23.09 o 
   5   6   3       41.73       10.32     23.58 o 
   6   6   3      156.45      188.83     26.74 o 
   7   6   3      104.05       57.38     31.00 o 
   8   6   3       28.53       45.95     29.32 o 
   9   6   3        4.89        8.08     25.95 o 
  10   6   3       12.21       19.46     28.19 o 
 -10   7   3        0.95       12.67     24.70 o 
  -9   7   3        4.22       32.43     24.58 o 
  -8   7   3        1.11        0.00     22.15 o 
  -7   7   3        9.00        6.96     23.73 o 
  -6   7   3        2.17       22.43     22.43 o 
  -5   7   3        5.77        8.45     22.70 o 
  -4   7   3       89.23       66.67     26.42 o 
  -3   7   3     1756.40     1674.92     62.54 o 
  -2   7   3       98.54      106.96     24.03 o 
  -1   7   3      745.63      759.33     46.25 o 
   0   7   3      213.74      212.05     19.75 o 
   1   7   3       38.12       55.84     21.38 o 
   2   7   3       27.62       54.59     24.21 o 
   3   7   3        1.40       14.33     18.90 o 
   4   7   3        0.18        4.35     22.94 o 
   5   7   3        1.60       25.30     25.72 o 
   6   7   3        0.55        0.00     23.93 o 
   7   7   3       59.78      105.95     25.21 o 
   8   7   3       26.53       37.93     31.36 o 
   9   7   3       40.51       75.46     30.99 o 
  -9   8   3        0.00       27.57     27.57 o 
  -8   8   3       60.45       27.76     28.90 o 
  -7   8   3        3.40       27.28     27.28 o 
  -6   8   3      110.89      103.96     23.80 o 
  -5   8   3      100.05       77.71     29.67 o 
  -4   8   3       15.04       34.47     22.86 o 
  -3   8   3       24.23       45.18     29.47 o 
  -2   8   3        0.59       11.22     25.68 o 
  -1   8   3      631.20      721.14     47.70 o 
   0   8   3     1371.30     1389.89     44.25 o 
   1   8   3      132.28      110.32     31.42 o 
   2   8   3      186.73      186.33     34.79 o 
   3   8   3       76.28       78.13     29.07 o 
   4   8   3       37.43       57.71     22.81 o 
   5   8   3       28.09       20.18     28.52 o 
   6   8   3        2.76       28.99     32.39 o 
   7   8   3       18.67        8.23     28.86 o 
   8   8   3        0.42       19.66     27.39 o 
  -7   9   3       23.70       34.86     20.69 o 
  -6   9   3        2.08       29.23     29.23 o 
  -5   9   3        0.39        2.56     25.86 o 
  -4   9   3        2.83        0.00     26.35 o 
  -3   9   3      158.57      154.54     31.13 o 
  -2   9   3      296.28      252.37     41.66 o 
  -1   9   3       53.85       74.70     30.15 o 
   0   9   3       32.48       30.50     19.03 o 
   1   9   3       25.44       13.77     29.51 o 
   2   9   3      195.72      169.22     36.55 o 
   3   9   3      180.66      148.25     35.78 o 
   4   9   3        4.25       18.28     28.02 o 
   5   9   3       10.27       18.84     26.22 o 
   6   9   3       16.49        5.51     25.89 o 
   7   9   3        2.98        8.41     30.38 o 
  -5  10   3       53.18        2.65     31.14 o 
  -4  10   3        2.83        5.35     28.37 o 
  -3  10   3      167.57      141.59     34.43 o 
  -2  10   3       54.32       19.42     31.99 o 
  -1  10   3        7.52       31.03     30.78 o 
   0  10   3       18.38        6.65     22.62 o 
   1  10   3        5.85       11.62     29.91 o 
   2  10   3       63.49       30.33     32.94 o 
   3  10   3        0.38       11.26     33.29 o 
   4  10   3       52.66       82.95     31.04 o 
 -13   0   4        8.77       25.70     25.70 o 
 -12   0   4        7.26       16.96     23.13 o 
 -11   0   4       18.91       49.52     21.81 o 
 -10   0   4       68.11       32.82     23.93 o 
  -9   0   4      384.07      409.86     36.06 o 
  -8   0   4      440.17      393.69     34.30 o 
  -7   0   4      868.78      809.41     38.82 o 
  -6   0   4        0.52        1.25     14.58 o 
  -5   0   4        0.65       13.85     13.85 o 
  -4   0   4      965.12      885.31     30.68 o 
  -3   0   4      597.70      568.55     23.15 o 
  -2   0   4     1305.31     1294.63     30.75 o 
  -1   0   4       34.64       41.91     10.90 o 
   0   0   4       28.92       24.30      8.42 o 
   1   0   4      174.83      183.32     15.81 o 
   2   0   4      171.18      192.25     16.06 o 
   3   0   4     1036.12     1033.94     30.86 o 
   4   0   4      288.86      252.25     19.83 o 
   5   0   4       93.81       72.45     18.55 o 
   6   0   4      336.38      303.59     28.81 o 
   7   0   4      601.22      698.16     41.01 o 
   8   0   4      160.10      133.16     26.74 o 
   9   0   4       21.99       11.19     26.17 o 
  10   0   4      117.29      135.36     28.38 o 
  11   0   4       18.72        5.27     25.33 o 
  12   0   4       13.66       30.14     19.94 o 
 -13   1   4        2.31        5.45     23.80 o 
 -12   1   4       12.05       33.87     26.46 o 
 -11   1   4       10.16       12.07     22.77 o 
 -10   1   4       24.79       56.69     21.58 o 
  -9   1   4        0.82       32.86     20.00 o 
  -8   1   4       95.64       52.31     23.08 o 
  -7   1   4       23.35       37.86     16.87 o 
  -6   1   4      367.71      339.45     25.99 o 
  -5   1   4       51.55       75.60     16.03 o 
  -4   1   4      837.28      849.09     30.88 o 
  -3   1   4     1496.74     1485.92     36.65 o 
  -2   1   4      564.03      548.75     22.09 o 
  -1   1   4      280.56      254.29     16.27 o 
   0   1   4       25.77       37.26      8.42 o 
   1   1   4       46.61       32.43     13.34 o 
   2   1   4      187.36      177.63     16.03 o 
   3   1   4     1124.83     1049.86     34.25 o 
   4   1   4      231.79      205.94     20.07 o 
   5   1   4      138.80      159.92     19.90 o 
   6   1   4      169.01      205.43     23.89 o 
   7   1   4      103.14      136.31     22.64 o 
   8   1   4       23.48       31.91     19.94 o 
   9   1   4       21.72        8.95     23.02 o 
  10   1   4       17.42       31.92     25.64 o 
  11   1   4        3.83        7.88     26.94 o 
  12   1   4        0.04       29.07     29.07 o 
 -13   2   4        2.01       10.74     24.04 o 
 -12   2   4        0.02       12.95     26.31 o 
 -11   2   4        2.19       33.90     22.48 o 
 -10   2   4       30.80       35.33     25.17 o 
  -9   2   4        0.64       17.75     18.40 o 
  -8   2   4        1.72       10.41     17.53 o 
  -7   2   4      520.08      482.62     34.99 o 
  -6   2   4      230.22      209.48     25.59 o 
  -5   2   4      321.79      389.12     24.98 o 
  -4   2   4     1567.02     1555.46     41.86 o 
  -3   2   4      892.20      910.41     30.51 o 
  -2   2   4     1126.40     1113.18     30.94 o 
  -1   2   4     1671.35     1607.73     35.01 o 
   0   2   4      881.34      899.02     33.13 o 
   1   2   4       21.10        3.27     10.99 o 
   2   2   4        3.92        2.62     11.24 o 
   3   2   4      980.23      965.42     34.10 o 
   4   2   4       37.04       59.91     15.10 o 
   5   2   4       39.56       42.45     16.81 o 
   6   2   4     1542.72     1598.15     56.38 o 
   7   2   4      104.37      114.27     25.33 o 
   8   2   4      494.01      539.30     44.59 o 
   9   2   4       51.23       11.41     27.30 o 
  10   2   4       45.53       72.16     29.13 o 
  11   2   4        7.92       39.67     27.10 o 
  12   2   4        8.35       24.51     25.38 o 
 -13   3   4        0.16       27.75     27.75 o 
 -12   3   4        3.45       20.70     27.16 o 
 -11   3   4        1.74       22.59     22.59 o 
 -10   3   4        0.02        9.04     24.99 o 
  -9   3   4       96.96       92.22     24.85 o 
  -8   3   4      373.15      391.42     35.46 o 
  -7   3   4        8.44        9.71     15.85 o 
  -6   3   4       77.61       34.15     19.40 o 
  -5   3   4      453.87      454.62     28.69 o 
  -4   3   4     1218.07     1309.05     41.59 o 
  -3   3   4      105.91      112.37     17.65 o 
  -2   3   4     1562.55     1684.50     42.26 o 
  -1   3   4        7.55        5.11     11.04 o 
   0   3   4      274.67      303.87     22.43 o 
   1   3   4       11.33       17.54     11.94 o 
   2   3   4     2311.06     2223.97     51.55 o 
   3   3   4      118.89      117.71     17.41 o 
   4   3   4     2276.69     2344.83     60.12 o 
   5   3   4      292.49      242.51     29.25 o 
   6   3   4       95.25      109.53     24.69 o 
   7   3   4       57.69       67.55     22.09 o 
   8   3   4     1302.62     1300.58     63.21 o 
   9   3   4      483.16      518.52     44.35 o 
  10   3   4        0.12       15.31     25.02 o 
  11   3   4      107.55       56.37     34.49 o 
  12   3   4       11.71       10.85     24.42 o 
 -12   4   4       13.33       56.97     23.46 o 
 -11   4   4        5.65       34.92     21.49 o 
 -10   4   4       43.90       42.16     25.65 o 
  -9   4   4      153.68      142.37     31.70 o 
  -8   4   4       18.27       17.63     21.18 o 
  -7   4   4       28.60       10.59     22.03 o 
  -6   4   4        9.72       17.39     17.68 o 
  -5   4   4      386.62      372.31     31.66 o 
  -4   4   4       27.83        3.87     16.24 o 
  -3   4   4      254.45      248.40     22.14 o 
  -2   4   4      743.89      772.38     33.07 o 
  -1   4   4      658.23      628.82     29.09 o 
   0   4   4      234.93      250.00     15.18 o 
   1   4   4       32.76       57.49     16.30 o 
   2   4   4      161.75      182.46     21.38 o 
   3   4   4       40.46       43.53     16.10 o 
   4   4   4        6.25       12.13     14.08 o 
   5   4   4       20.23        8.46     19.96 o 
   6   4   4        5.41       11.32     22.14 o 
   7   4   4      424.17      421.90     40.83 o 
   8   4   4       50.69       84.84     29.30 o 
   9   4   4        9.56        9.94     26.29 o 
  10   4   4       14.88       31.67     25.85 o 
  11   4   4       92.14       60.16     32.60 o 
 -12   5   4        0.12       15.48     26.05 o 
 -11   5   4        3.92        0.00     24.08 o 
 -10   5   4        5.49        9.73     26.21 o 
  -9   5   4        9.07        0.00     23.08 o 
  -8   5   4        8.22       42.32     22.19 o 
  -7   5   4        5.50       38.87     19.23 o 
  -6   5   4      111.57      143.97     24.81 o 
  -5   5   4      138.60      109.19     24.98 o 
  -4   5   4        1.46       17.88     17.88 o 
  -3   5   4       42.77       25.39     18.28 o 
  -2   5   4      107.85       99.46     20.07 o 
  -1   5   4      132.78      120.09     21.12 o 
   0   5   4       86.30      104.42     20.66 o 
   1   5   4      157.84      166.37     21.49 o 
   2   5   4      205.84      215.06     23.31 o 
   3   5   4       93.26       72.75     18.80 o 
   4   5   4       22.96       31.69     19.29 o 
   5   5   4        5.83        3.83     21.74 o 
   6   5   4       52.62       56.55     25.41 o 
   7   5   4        0.92       25.27     25.27 o 
   8   5   4        0.00       22.11     27.26 o 
   9   5   4        3.43       26.17     26.17 o 
  10   5   4       22.80       24.59     27.97 o 
  11   5   4       24.71        8.32     27.62 o 
 -11   6   4        4.43       26.86     26.86 o 
 -10   6   4        0.38       22.62     22.62 o 
  -9   6   4        0.31       14.47     25.05 o 
  -8   6   4       11.99       24.17     24.17 o 
  -7   6   4       40.50       14.98     25.23 o 
  -6   6   4       32.53        6.00     25.69 o 
  -5   6   4       13.55       22.43     20.47 o 
  -4   6   4        4.28        8.78     19.78 o 
  -3   6   4       92.46       55.00     25.32 o 
  -2   6   4        6.29        3.24     16.94 o 
  -1   6   4      282.16      247.19     28.26 o 
   0   6   4      267.13      250.27     19.31 o 
   1   6   4      126.95      130.00     24.42 o 
   2   6   4        6.50       16.15     17.85 o 
   3   6   4       20.50        7.62     21.25 o 
   4   6   4       81.63       99.52     27.76 o 
   5   6   4        0.11        6.51     23.48 o 
   6   6   4      112.27      118.46     24.49 o 
   7   6   4       22.43       52.06     25.42 o 
   8   6   4        0.22       24.06     24.06 o 
   9   6   4        8.43       16.43     25.12 o 
  10   6   4        1.43        8.41     30.33 o 
 -10   7   4       58.94       28.08     30.53 o 
  -9   7   4      215.82      173.49     34.03 o 
  -8   7   4        5.48        7.31     23.50 o 
  -7   7   4        3.72       11.67     25.45 o 
  -6   7   4       96.00      106.81     25.55 o 
  -5   7   4        1.08        1.80     19.44 o 
  -4   7   4       61.51       78.99     23.01 o 
  -3   7   4      803.00      771.54     46.02 o 
  -2   7   4        7.88       28.42     22.49 o 
  -1   7   4      495.62      580.03     38.64 o 
   0   7   4       80.07       51.08     23.43 o 
   1   7   4        4.21       34.38     19.71 o 
   2   7   4        0.38        6.37     22.96 o 
   3   7   4        3.25       11.00     23.40 o 
   4   7   4       34.97       11.49     27.50 o 
   5   7   4       78.50       58.02     28.41 o 
   6   7   4       10.81       35.60     28.10 o 
   7   7   4       12.29       29.31     28.35 o 
   8   7   4        0.08       30.44     26.12 o 
   9   7   4        6.56       19.80     24.17 o 
  -9   8   4        2.34       23.00     25.44 o 
  -8   8   4        6.09       60.97     21.56 o 
  -7   8   4       11.76       17.44     28.54 o 
  -6   8   4       24.66       34.00     22.52 o 
  -5   8   4        9.74       16.52     25.94 o 
  -4   8   4       44.73       20.64     24.16 o 
  -3   8   4        0.16        2.24     23.77 o 
  -2   8   4       19.53       32.92     24.35 o 
  -1   8   4      469.24      426.76     41.38 o 
   0   8   4      734.66      842.27     36.95 o 
   1   8   4        0.55       19.06     26.31 o 
   2   8   4      249.30      234.67     41.64 o 
   3   8   4       17.88       17.17     26.95 o 
   4   8   4       31.89       53.21     29.45 o 
   5   8   4       11.95       32.50     32.50 o 
   6   8   4        0.46        5.44     26.37 o 
   7   8   4        2.81       25.21     22.23 o 
   8   8   4        0.05       25.61     28.32 o 
  -7   9   4        8.09       10.29     23.30 o 
  -6   9   4        6.69       41.03     25.66 o 
  -5   9   4        1.37       20.35     26.68 o 
  -4   9   4        2.81        2.50     25.28 o 
  -3   9   4       59.56       19.96     30.14 o 
  -2   9   4        1.02       17.41     24.52 o 
  -1   9   4      186.09      167.61     34.22 o 
   0   9   4      208.09      181.36     31.14 o 
   1   9   4        5.19       29.58     29.58 o 
   2   9   4      522.02      479.51     47.32 o 
   3   9   4      245.65      256.88     35.95 o 
   4   9   4        0.98       16.16     28.77 o 
   5   9   4        2.88       16.57     26.20 o 
   6   9   4       17.19       70.36     24.04 o 
  -5  10   4        0.78       13.11     28.59 o 
  -4  10   4       40.25      111.12     23.36 o 
  -3  10   4       22.37       24.05     30.33 o 
  -2  10   4       11.70        2.71     30.31 o 
  -1  10   4        8.11       41.83     25.09 o 
   0  10   4        1.04       18.94     18.94 o 
   1  10   4       42.89       21.20     40.73 o 
   2  10   4       31.03       61.62     27.71 o 
   3  10   4        0.58        2.71     28.76 o 
   4  10   4        0.56       16.49     30.08 o 
 -13   1   5        0.01       24.62     24.62 o 
 -12   1   5        5.29        7.86     25.26 o 
 -11   1   5       50.44       36.52     28.30 o 
 -10   1   5       63.08       90.56     26.96 o 
  -9   1   5      101.35       98.38     23.26 o 
  -8   1   5       13.02        6.92     18.13 o 
  -7   1   5       56.39       27.12     20.21 o 
  -6   1   5       31.23        2.61     16.51 o 
  -5   1   5       80.26       96.06     15.93 o 
  -4   1   5     1578.12     1447.49     41.02 o 
  -3   1   5      804.21      829.65     29.38 o 
  -2   1   5        3.22        2.24      9.87 o 
  -1   1   5        0.29        5.66     10.51 o 
   0   1   5     2821.11     2709.74     56.83 o 
   1   1   5      941.41      932.01     30.53 o 
   2   1   5      883.00      842.30     30.89 o 
   3   1   5      277.20      254.63     20.97 o 
   4   1   5        6.94        8.27     13.00 o 
   5   1   5      299.62      306.28     26.63 o 
   6   1   5      242.97      220.87     27.71 o 
   7   1   5       99.99       84.50     24.52 o 
   8   1   5       89.77       83.14     28.64 o 
   9   1   5       33.17        6.93     24.35 o 
  10   1   5        0.01       28.43     28.43 o 
  11   1   5       11.37       45.26     25.94 o 
  12   1   5        2.11       46.30     21.97 o 
 -13   2   5        3.57       24.22     25.10 o 
 -12   2   5        5.12       20.82     23.26 o 
 -11   2   5        0.54        0.57     22.62 o 
 -10   2   5       15.75        6.67     24.74 o 
  -9   2   5       65.94       50.04     22.55 o 
  -8   2   5       65.29       47.84     21.49 o 
  -7   2   5      268.50      248.76     27.89 o 
  -6   2   5     1264.63     1382.11     47.39 o 
  -5   2   5       53.17       54.75     16.15 o 
  -4   2   5       72.01       66.08     15.30 o 
  -3   2   5        0.53       11.79     11.79 o 
  -2   2   5      327.09      320.77     20.16 o 
  -1   2   5      175.77      193.43     16.23 o 
   0   2   5        0.55        1.75      7.70 o 
   1   2   5      296.58      280.27     21.21 o 
   2   2   5      901.52      845.43     31.99 o 
   3   2   5      200.12      201.51     18.99 o 
   4   2   5       30.08       31.61     17.30 o 
   5   2   5      541.12      522.69     34.42 o 
   6   2   5       25.50       50.30     18.35 o 
   7   2   5      334.39      417.47     35.11 o 
   8   2   5      680.21      693.01     46.26 o 
   9   2   5        7.47       23.60     21.39 o 
  10   2   5       24.78       15.29     24.98 o 
  11   2   5       12.77       37.51     23.95 o 
  12   2   5        0.36       26.26     26.26 o 
 -13   3   5        1.83       13.27     25.01 o 
 -12   3   5       20.37       41.60     26.00 o 
 -11   3   5        4.88       19.75     22.88 o 
 -10   3   5        7.04        9.15     25.45 o 
  -9   3   5      581.10      564.60     44.43 o 
  -8   3   5       12.50       16.73     21.63 o 
  -7   3   5      322.68      340.92     30.44 o 
  -6   3   5     1465.07     1489.69     52.35 o 
  -5   3   5      137.55      158.14     21.52 o 
  -4   3   5      416.49      449.28     27.42 o 
  -3   3   5       56.07       25.77     14.87 o 
  -2   3   5     1120.27     1224.88     37.25 o 
  -1   3   5      217.42      213.35     18.81 o 
   0   3   5      152.02      134.47     12.09 o 
   1   3   5      293.81      261.46     21.68 o 
   2   3   5      330.71      334.97     23.35 o 
   3   3   5      908.80      888.98     39.34 o 
   4   3   5      678.12      712.59     35.85 o 
   5   3   5      319.71      298.61     28.79 o 
   6   3   5       10.97       22.50     22.50 o 
   7   3   5        5.11        4.03     21.41 o 
   8   3   5      717.29      728.87     51.28 o 
   9   3   5      252.21      276.29     35.33 o 
  10   3   5       51.91       67.88     28.85 o 
  11   3   5      262.34      208.99     40.37 o 
 -12   4   5       96.52      145.71     27.28 o 
 -11   4   5       39.73       77.86     25.49 o 
 -10   4   5        1.20       28.37     20.89 o 
  -9   4   5       50.83       63.33     25.00 o 
  -8   4   5        0.04        0.00     20.69 o 
  -7   4   5       20.18       64.76     19.69 o 
  -6   4   5       93.28       89.29     17.86 o 
  -5   4   5        8.67       16.19     18.08 o 
  -4   4   5      333.81      383.71     27.35 o 
  -3   4   5       49.49       80.91     16.85 o 
  -2   4   5      301.84      310.06     24.90 o 
  -1   4   5     1237.84     1284.15     42.39 o 
   0   4   5      744.31      784.12     39.03 o 
   1   4   5      895.35      907.26     38.60 o 
   2   4   5       28.00       32.98     15.54 o 
   3   4   5       10.56       21.56     14.32 o 
   4   4   5        0.73       18.74     18.74 o 
   5   4   5      197.46      239.29     25.99 o 
   6   4   5        0.08       11.90     19.42 o 
   7   4   5        2.30       21.84     25.85 o 
   8   4   5       47.19       19.04     28.19 o 
   9   4   5        0.57       26.31     26.31 o 
  10   4   5       24.65        0.00     26.36 o 
  11   4   5      223.95      154.20     36.52 o 
 -12   5   5       13.63       12.96     20.25 o 
 -11   5   5        5.19        2.56     24.91 o 
 -10   5   5       19.67       39.27     23.04 o 
  -9   5   5       46.00        4.62     27.35 o 
  -8   5   5       47.02       81.53     23.69 o 
  -7   5   5       73.33      104.75     22.63 o 
  -6   5   5      141.76      134.43     24.51 o 
  -5   5   5       18.64       58.68     19.62 o 
  -4   5   5        4.11        6.54     13.10 o 
  -3   5   5      317.90      311.93     26.82 o 
  -2   5   5       23.42       26.16     15.93 o 
  -1   5   5      557.95      528.05     32.46 o 
   0   5   5       55.78       75.28     24.48 o 
   1   5   5       11.90       15.34     20.00 o 
   2   5   5     1035.07     1045.58     46.29 o 
   3   5   5       53.17       25.33     21.29 o 
   4   5   5        2.03        9.25     20.82 o 
   5   5   5      303.31      332.92     33.72 o 
   6   5   5       79.24       37.33     25.68 o 
   7   5   5        1.16       26.13     24.57 o 
   8   5   5       13.95       35.56     24.38 o 
   9   5   5        0.17       28.73     28.73 o 
  10   5   5        5.09       13.83     27.25 o 
 -11   6   5        6.69        7.72     24.86 o 
 -10   6   5       17.36       58.27     23.07 o 
  -9   6   5       23.51       25.68     25.68 o 
  -8   6   5       53.53       71.62     26.04 o 
  -7   6   5       27.40       21.71     22.99 o 
  -6   6   5       18.99       14.24     22.37 o 
  -5   6   5        1.48        9.54     22.37 o 
  -4   6   5       35.73       56.08     19.92 o 
  -3   6   5      102.07      115.30     23.81 o 
  -2   6   5        1.36        5.21     19.28 o 
  -1   6   5       31.76        5.16     20.43 o 
   0   6   5       57.63       53.40     14.26 o 
   1   6   5        4.24        9.07     18.96 o 
   2   6   5       29.66        7.41     20.47 o 
   3   6   5       37.70       77.46     24.10 o 
   4   6   5      124.00       93.69     29.66 o 
   5   6   5       17.79       18.20     22.55 o 
   6   6   5        7.20       16.98     26.01 o 
   7   6   5        0.51       30.10     30.10 o 
   8   6   5       10.11       24.30     26.85 o 
   9   6   5        9.29       16.73     29.00 o 
  10   6   5       15.13       42.30     23.43 o 
 -10   7   5       84.13       92.65     30.88 o 
  -9   7   5        7.14       55.82     23.79 o 
  -8   7   5       61.37       17.22     30.82 o 
  -7   7   5      213.01      205.49     33.97 o 
  -6   7   5        4.83       38.33     22.65 o 
  -5   7   5      108.63       94.76     23.78 o 
  -4   7   5       38.58       57.87     26.64 o 
  -3   7   5      155.27      148.91     29.29 o 
  -2   7   5       23.41       30.33     21.86 o 
  -1   7   5       38.81       66.88     23.09 o 
   0   7   5        2.38       23.93     31.72 o 
   1   7   5        3.42       17.01     18.28 o 
   2   7   5        2.00       25.58     25.58 o 
   3   7   5      207.58      182.17     29.47 o 
   4   7   5        6.94        2.42     22.83 o 
   5   7   5       26.26       25.32     26.09 o 
   6   7   5       13.17       44.99     30.27 o 
   7   7   5        3.81        4.52     23.81 o 
   8   7   5        5.90       25.43     28.13 o 
   9   7   5        0.10       39.96     22.49 o 
  -9   8   5       35.22       38.62     26.38 o 
  -8   8   5        0.05        7.69     24.70 o 
  -7   8   5       28.90       25.13     27.31 o 
  -6   8   5       60.40       80.80     27.81 o 
  -5   8   5        4.69       25.62     25.62 o 
  -4   8   5       40.09       30.08     26.08 o 
  -3   8   5       21.83       18.12     22.45 o 
  -2   8   5      108.50       74.91     28.09 o 
  -1   8   5      577.21      574.35     46.78 o 
   0   8   5     1557.79     1483.87    150.29 o 
   1   8   5       11.71        7.33     25.74 o 
   2   8   5     1033.08      954.96     60.64 o 
   3   8   5      293.43      223.95     42.94 o 
   4   8   5       87.86       96.28     28.54 o 
   5   8   5        1.87       46.72     25.92 o 
   6   8   5       34.21       11.27     28.14 o 
   7   8   5        0.02       28.37     28.37 o 
  -7   9   5       10.97        7.75     30.03 o 
  -6   9   5        6.99       43.74     22.58 o 
  -5   9   5        4.51       12.74     25.82 o 
  -4   9   5        0.09        2.51     29.62 o 
  -3   9   5       18.14       27.31     24.95 o 
  -2   9   5       69.56       96.42     30.58 o 
  -1   9   5       92.42       89.84     29.39 o 
   0   9   5      257.20      259.23     27.42 o 
   1   9   5       10.87       41.14     25.57 o 
   2   9   5      819.33      693.64     61.02 o 
   3   9   5      556.91      525.59     49.23 o 
   4   9   5       28.48        2.84     34.16 o 
   5   9   5      170.87      154.86     37.18 o 
   6   9   5        0.01       11.54     28.86 o 
  -4  10   5        1.10        2.61     25.45 o 
  -3  10   5       26.78        0.00     28.62 o 
  -2  10   5       16.00        5.22     26.61 o 
  -1  10   5        3.01       39.26     26.82 o 
   0  10   5        1.74       13.70     21.79 o 
   1  10   5       22.12       26.57     35.08 o 
   2  10   5       58.30       40.21     30.93 o 
   3  10   5       30.28       17.10     32.02 o 
 -13   0   6       21.41        5.55     23.83 o 
 -12   0   6      201.93      297.80     36.05 o 
 -11   0   6       27.82       19.83     28.72 o 
 -10   0   6       30.94       31.68     23.72 o 
  -9   0   6      141.93      152.39     27.92 o 
  -8   0   6      311.69      308.53     33.79 o 
  -7   0   6       42.22       50.93     16.71 o 
  -6   0   6      460.04      491.31     31.35 o 
  -5   0   6      980.52      929.60     38.31 o 
  -4   0   6        0.38        7.51     11.22 o 
  -3   0   6      140.71      142.61     15.28 o 
  -2   0   6      835.39      811.41     29.48 o 
  -1   0   6      321.37      325.94     19.39 o 
   0   0   6     3502.35     3469.06     40.05 o 
   1   0   6      165.97      165.06     17.38 o 
   2   0   6        1.97        6.99     11.51 o 
   3   0   6      253.81      248.15     22.33 o 
   4   0   6      784.65      749.92     35.91 o 
   5   0   6      187.22      184.06     25.05 o 
   6   0   6       16.97        8.39     17.36 o 
   7   0   6        1.25        9.56     19.25 o 
   8   0   6       36.15       45.18     23.27 o 
   9   0   6      305.18      337.34     38.89 o 
  10   0   6      170.87      187.12     32.70 o 
  11   0   6        0.23        2.68     22.00 o 
  12   0   6       12.01        2.72     26.50 o 
 -13   1   6       64.34       57.60     30.42 o 
 -12   1   6        1.15        7.90     28.54 o 
 -11   1   6       18.19       29.55     26.30 o 
 -10   1   6        6.39       24.72     24.52 o 
  -9   1   6        9.42        4.04     22.27 o 
  -8   1   6       15.78        5.37     19.33 o 
  -7   1   6        9.59       23.56     16.10 o 
  -6   1   6        7.33        2.76     16.75 o 
  -5   1   6        2.51       15.02     15.02 o 
  -4   1   6       48.32       37.23     14.47 o 
  -3   1   6      726.73      749.72     29.12 o 
  -2   1   6       58.63       76.19     12.21 o 
  -1   1   6      232.71      223.64     18.27 o 
   0   1   6       50.78       44.66      9.58 o 
   1   1   6      219.05      231.94     18.73 o 
   2   1   6        2.51       12.38     13.62 o 
   3   1   6      739.75      657.93     32.84 o 
   4   1   6       26.80       22.03     14.48 o 
   5   1   6       77.38       81.82     20.01 o 
   6   1   6      170.57      150.13     25.99 o 
   7   1   6       72.46       62.06     23.90 o 
   8   1   6        3.15       17.40     20.85 o 
   9   1   6       56.85       71.22     25.22 o 
  10   1   6      225.09      254.87     34.83 o 
  11   1   6        7.25       35.00     26.51 o 
  12   1   6        0.28       21.73     23.35 o 
 -13   2   6       11.11        0.00     24.70 o 
 -12   2   6        4.44        2.62     21.09 o 
 -11   2   6        0.09       12.32     25.70 o 
 -10   2   6       87.34       88.21     29.59 o 
  -9   2   6       25.58       20.41     23.80 o 
  -8   2   6        3.68       29.14     16.49 o 
  -7   2   6      100.93       58.05     20.89 o 
  -6   2   6      830.67      926.61     40.18 o 
  -5   2   6      922.68      986.64     38.70 o 
  -4   2   6     1505.10     1503.36     43.81 o 
  -3   2   6     2719.11     2792.01     55.55 o 
  -2   2   6        0.53       11.25     12.38 o 
  -1   2   6     2861.88     2781.50     52.86 o 
   0   2   6      546.10      529.25     24.03 o 
   1   2   6      297.62      270.46     22.72 o 
   2   2   6      142.02      129.62     18.21 o 
   3   2   6       17.41       20.76     14.90 o 
   4   2   6      619.79      645.40     32.89 o 
   5   2   6      261.77      236.79     26.09 o 
   6   2   6       62.39       55.29     23.61 o 
   7   2   6      533.34      530.86     40.91 o 
   8   2   6       10.30       22.36     27.01 o 
   9   2   6       22.78        0.00     23.94 o 
  10   2   6        6.90       23.51     28.95 o 
  11   2   6        4.21        2.71     24.69 o 
 -13   3   6        0.82       39.85     23.01 o 
 -12   3   6       62.20       73.10     28.38 o 
 -11   3   6        2.76       19.91     21.39 o 
 -10   3   6       18.83       13.89     24.71 o 
  -9   3   6       50.68       82.39     22.86 o 
  -8   3   6       62.01       43.84     22.31 o 
  -7   3   6      104.09      116.16     22.28 o 
  -6   3   6     1168.57     1161.79     47.05 o 
  -5   3   6        0.02       24.84     14.71 o 
  -4   3   6       47.89       41.44     16.71 o 
  -3   3   6        9.10        2.31     13.38 o 
  -2   3   6      206.35      206.89     20.29 o 
  -1   3   6     1444.08     1517.38     43.19 o 
   0   3   6        9.23        9.82     10.54 o 
   1   3   6       86.29       99.33     16.97 o 
   2   3   6      355.48      311.31     25.23 o 
   3   3   6       48.05       61.03     16.12 o 
   4   3   6       42.57       39.34     17.53 o 
   5   3   6        0.02        3.40     16.52 o 
   6   3   6      191.88      175.96     28.24 o 
   7   3   6       26.36       31.93     22.44 o 
   8   3   6       12.23       28.06     20.65 o 
   9   3   6      103.77      103.58     29.57 o 
  10   3   6       28.52       18.69     31.24 o 
  11   3   6       64.90       62.98     29.10 o 
 -12   4   6      118.84       88.85     31.79 o 
 -11   4   6       25.37       22.77     25.93 o 
 -10   4   6        0.77       19.12     25.08 o 
  -9   4   6        3.83       46.56     21.37 o 
  -8   4   6       86.05       83.30     26.73 o 
  -7   4   6      157.03      175.69     25.96 o 
  -6   4   6       25.01        3.36     17.82 o 
  -5   4   6        6.43       16.97     15.04 o 
  -4   4   6     1267.00     1299.84     48.79 o 
  -3   4   6      135.14      134.75     20.27 o 
  -2   4   6      856.05      890.18     37.67 o 
  -1   4   6      491.54      567.84     30.81 o 
   0   4   6      110.06      137.51     14.13 o 
   1   4   6      362.22      352.64     30.06 o 
   2   4   6       20.89        4.33     18.54 o 
   3   4   6        2.02        9.26     15.14 o 
   4   4   6      107.72      105.63     21.43 o 
   5   4   6        8.85       28.33     20.45 o 
   6   4   6       21.72       10.45     24.61 o 
   7   4   6       91.37       82.33     29.12 o 
   8   4   6        0.13       12.36     20.24 o 
   9   4   6        3.40        7.89     24.54 o 
  10   4   6       12.46       21.91     23.55 o 
  11   4   6      177.56      196.27     35.73 o 
 -12   5   6        4.59       28.63     24.55 o 
 -11   5   6        0.01       38.61     20.44 o 
 -10   5   6        2.40       27.26     24.17 o 
  -9   5   6       68.18      119.44     27.81 o 
  -8   5   6        3.09        4.37     24.90 o 
  -7   5   6        0.02       20.55     20.55 o 
  -6   5   6        4.75        3.75     19.66 o 
  -5   5   6      111.01      108.38     24.34 o 
  -4   5   6        7.21       19.84     18.09 o 
  -3   5   6      128.03      127.02     22.80 o 
  -2   5   6       11.37        1.52     18.06 o 
  -1   5   6        0.56       28.34     15.98 o 
   0   5   6       92.06      116.07     15.34 o 
   1   5   6      575.96      614.04     35.53 o 
   2   5   6      121.74       85.61     19.93 o 
   3   5   6      348.78      292.99     29.80 o 
   4   5   6      266.21      270.27     30.20 o 
   5   5   6        3.04        4.22     25.08 o 
   6   5   6        5.87       16.10     26.32 o 
   7   5   6        0.85        7.41     26.73 o 
   8   5   6        0.79       13.13     28.13 o 
   9   5   6       19.16       41.11     26.45 o 
  10   5   6        3.90        0.00     27.42 o 
 -11   6   6        5.82       23.34     25.80 o 
 -10   6   6        8.01       38.33     24.63 o 
  -9   6   6        0.00       25.64     25.64 o 
  -8   6   6        4.02       21.12     26.02 o 
  -7   6   6      213.26      132.97     33.90 o 
  -6   6   6      219.64      198.41     33.09 o 
  -5   6   6      229.86      219.73     29.30 o 
  -4   6   6       46.44       49.41     22.02 o 
  -3   6   6       36.17       11.16     20.90 o 
  -2   6   6       16.66        5.51     20.88 o 
  -1   6   6        0.00        8.89     16.22 o 
   0   6   6       23.48       14.68     13.34 o 
   1   6   6       41.22       63.95     22.52 o 
   2   6   6       79.19       66.56     26.98 o 
   3   6   6       25.34       12.45     26.38 o 
   4   6   6       32.15        6.65     22.78 o 
   5   6   6        0.27       30.91     26.79 o 
   6   6   6       24.10        7.57     25.89 o 
   7   6   6        4.64       26.35     26.35 o 
   8   6   6        5.23       27.70     29.83 o 
   9   6   6        1.46       28.05     28.05 o 
 -10   7   6       65.54       23.31     27.31 o 
  -9   7   6       20.31       43.54     27.93 o 
  -8   7   6      125.87       94.70     33.07 o 
  -7   7   6      407.90      424.88     42.61 o 
  -6   7   6       51.76       66.79     28.11 o 
  -5   7   6        6.87       28.83     24.38 o 
  -4   7   6       81.36      103.52     25.33 o 
  -3   7   6       72.25       66.43     26.84 o 
  -2   7   6      200.30      230.20     33.09 o 
  -1   7   6        2.89        4.25     21.05 o 
   0   7   6        1.07        7.05     14.22 o 
   1   7   6        1.67        1.48     18.53 o 
   2   7   6       36.78       79.40     24.75 o 
   3   7   6      296.50      288.66     37.03 o 
   4   7   6        5.98        5.04     22.51 o 
   5   7   6      221.92      150.21     40.06 o 
   6   7   6       22.07       27.40     26.57 o 
   7   7   6        6.91       11.31     26.21 o 
   8   7   6        0.00       17.26     27.31 o 
  -9   8   6       93.46       69.99     28.75 o 
  -8   8   6       17.07       56.86     25.06 o 
  -7   8   6        0.00       28.34     28.34 o 
  -6   8   6        1.42        0.00     27.24 o 
  -5   8   6        0.52       19.43     27.72 o 
  -4   8   6       38.93        4.79     25.32 o 
  -3   8   6        1.18        9.59     24.44 o 
  -2   8   6       80.80       47.07     31.06 o 
  -1   8   6       19.22       45.34     26.89 o 
   0   8   6        5.16        9.73     17.52 o 
   1   8   6        1.40       10.23     24.51 o 
   2   8   6        0.68       25.88     27.37 o 
   3   8   6       88.07       78.05     32.85 o 
   4   8   6       58.44      102.86     31.32 o 
   5   8   6        3.40       25.65     31.60 o 
   6   8   6        0.45       63.82     27.21 o 
   7   8   6        9.01       55.53     25.98 o 
  -7   9   6       11.72       33.82     24.82 o 
  -6   9   6        4.53       18.17     26.32 o 
  -5   9   6        8.02        5.16     28.71 o 
  -4   9   6        0.54       25.63     24.86 o 
  -3   9   6        2.88       15.50     25.29 o 
  -2   9   6       14.74        8.06     26.72 o 
  -1   9   6       17.76       60.41     30.32 o 
   0   9   6       55.02       26.61     20.64 o 
   1   9   6       53.35        5.65     28.77 o 
   2   9   6      183.50      197.88     38.15 o 
   3   9   6      358.68      304.58     45.56 o 
   4   9   6       12.24       23.64     32.65 o 
   5   9   6      263.69      299.34     44.07 o 
  -4  10   6        4.88        5.25     28.49 o 
  -3  10   6       10.72        5.29     28.06 o 
  -2  10   6        0.78        8.23     31.84 o 
  -1  10   6        7.38       31.75     31.75 o 
   0  10   6        0.01       11.70     18.24 o 
   1  10   6        0.01       23.96     28.70 o 
   2  10   6        8.19       54.55     32.37 o 
 -13   1   7      152.22      137.41     33.20 o 
 -12   1   7       28.02       21.26     27.88 o 
 -11   1   7        6.82       12.48     28.57 o 
 -10   1   7       89.75       87.17     28.29 o 
  -9   1   7       62.87       74.65     26.39 o 
  -8   1   7      104.07       98.28     23.54 o 
  -7   1   7      124.19      158.31     22.86 o 
  -6   1   7      414.26      386.70     28.70 o 
  -5   1   7      102.39       91.21     16.77 o 
  -4   1   7      267.79      268.91     23.26 o 
  -3   1   7     3628.20     3740.02     65.93 o 
  -2   1   7     1439.75     1467.58     40.76 o 
  -1   1   7      648.61      720.44     30.80 o 
   0   1   7      692.09      658.91     21.81 o 
   1   1   7       64.69       44.09     17.42 o 
   2   1   7       62.56       29.33     17.03 o 
   3   1   7      636.68      677.15     33.89 o 
   4   1   7       71.03       86.98     17.18 o 
   5   1   7        2.29       27.41     14.14 o 
   6   1   7        0.06        7.29     17.70 o 
   7   1   7       55.35      112.91     24.18 o 
   8   1   7      124.49       88.77     31.29 o 
   9   1   7       17.65       17.34     23.64 o 
  10   1   7      189.18      194.85     36.09 o 
  11   1   7        0.09       29.49     29.49 o 
 -13   2   7        0.39       35.05     23.06 o 
 -12   2   7        0.77       28.93     28.93 o 
 -11   2   7       11.25        4.98     23.08 o 
 -10   2   7       23.08       23.01     26.23 o 
  -9   2   7        3.47       10.45     21.65 o 
  -8   2   7        2.55       16.93     20.88 o 
  -7   2   7        0.33       10.09     16.50 o 
  -6   2   7      526.47      509.32     33.28 o 
  -5   2   7       16.68       46.02     13.94 o 
  -4   2   7      971.46      985.00     38.90 o 
  -3   2   7     1389.45     1399.53     42.92 o 
  -2   2   7      538.89      541.12     28.02 o 
  -1   2   7      342.41      363.74     23.01 o 
   0   2   7       48.43       53.64     10.88 o 
   1   2   7      124.54      169.90     18.92 o 
   2   2   7      339.04      260.58     23.99 o 
   3   2   7       80.42       65.22     19.39 o 
   4   2   7       75.82       52.76     19.12 o 
   5   2   7        3.45        8.48     14.28 o 
   6   2   7      132.26      131.46     24.92 o 
   7   2   7      140.44       95.68     28.29 o 
   8   2   7        2.56       18.73     24.10 o 
   9   2   7        1.08       10.13     24.26 o 
  10   2   7       16.24       32.04     26.16 o 
  11   2   7        4.92       28.26     28.26 o 
 -13   3   7        0.08        7.97     29.43 o 
 -12   3   7       74.07       70.79     28.38 o 
 -11   3   7       27.42       35.14     21.59 o 
 -10   3   7        4.56        4.69     21.26 o 
  -9   3   7       40.09       32.38     23.34 o 
  -8   3   7       42.45       35.33     22.55 o 
  -7   3   7        9.13       23.35     23.35 o 
  -6   3   7        0.15        8.04     16.64 o 
  -5   3   7      169.13      196.52     23.64 o 
  -4   3   7      371.00      346.50     27.58 o 
  -3   3   7      119.50      120.30     21.05 o 
  -2   3   7      523.68      581.52     28.67 o 
  -1   3   7      238.46      210.07     21.72 o 
   0   3   7      427.92      436.76     29.51 o 
   1   3   7       23.53       29.53     16.97 o 
   2   3   7       10.26        6.97     14.03 o 
   3   3   7       15.26       25.36     15.88 o 
   4   3   7       45.05       82.05     17.67 o 
   5   3   7        0.23       10.96     16.13 o 
   6   3   7       26.83       30.50     20.84 o 
   7   3   7       50.60       74.03     23.63 o 
   8   3   7        7.33       24.65     24.65 o 
   9   3   7        2.50       20.88     25.03 o 
  10   3   7        1.83       27.18     28.00 o 
  11   3   7        3.25       13.75     23.17 o 
 -12   4   7       88.13      102.19     27.61 o 
 -11   4   7       32.55       20.39     27.47 o 
 -10   4   7       46.63       21.78     28.13 o 
  -9   4   7      102.54       97.11     25.45 o 
  -8   4   7        2.86       14.59     21.55 o 
  -7   4   7      121.70       89.92     25.59 o 
  -6   4   7       22.25       29.91     20.60 o 
  -5   4   7        9.99        9.29     16.06 o 
  -4   4   7      218.74      189.27     24.70 o 
  -3   4   7       23.84       31.70     15.65 o 
  -2   4   7        0.00       12.43     14.55 o 
  -1   4   7      267.61      282.08     26.77 o 
   0   4   7       21.65        8.07     24.35 o 
   1   4   7     1783.84     1778.35     58.10 o 
   2   4   7      250.07      261.09     28.08 o 
   3   4   7       12.75       18.43     16.85 o 
   4   4   7       17.26       18.27     20.83 o 
   5   4   7        2.01       10.06     18.30 o 
   6   4   7        8.30       13.21     20.20 o 
   7   4   7        0.05       23.95     20.89 o 
   8   4   7        1.66       10.26     24.65 o 
   9   4   7        4.84       18.91     24.90 o 
  10   4   7        9.48       13.88     27.32 o 
 -12   5   7        6.15       44.30     23.73 o 
 -11   5   7        0.48        5.17     26.66 o 
 -10   5   7       45.09        2.49     29.33 o 
  -9   5   7      335.44      361.58     35.11 o 
  -8   5   7      117.45      156.30     27.70 o 
  -7   5   7        0.34       25.96     25.96 o 
  -6   5   7      110.58      124.72     22.23 o 
  -5   5   7      495.00      508.82     40.03 o 
  -4   5   7       41.59       31.52     21.01 o 
  -3   5   7       15.75       13.48     18.58 o 
  -2   5   7       11.34       24.34     15.12 o 
  -1   5   7        0.24       30.70     13.81 o 
   0   5   7     1015.86     1000.17     39.30 o 
   1   5   7      330.70      321.98     31.48 o 
   2   5   7       10.78       10.90     18.85 o 
   3   5   7       73.50       68.75     19.85 o 
   4   5   7      499.65      522.82     41.06 o 
   5   5   7       11.04       17.86     22.96 o 
   6   5   7      112.95      134.78     27.88 o 
   7   5   7        8.22       17.99     26.59 o 
   8   5   7        1.85       18.93     25.82 o 
   9   5   7        5.50        8.38     26.08 o 
  10   5   7        0.00        5.62     26.40 o 
 -11   6   7        0.08       25.48     25.48 o 
 -10   6   7        2.56       15.45     26.77 o 
  -9   6   7       28.23        2.49     27.91 o 
  -8   6   7       71.26       83.64     26.73 o 
  -7   6   7       57.42       40.90     27.82 o 
  -6   6   7        7.18       26.45     26.45 o 
  -5   6   7     1070.68     1053.58     55.50 o 
  -4   6   7      985.11     1008.04     52.91 o 
  -3   6   7       87.48       98.43     26.13 o 
  -2   6   7        8.35        3.83     19.00 o 
  -1   6   7      348.57      332.03     35.60 o 
   0   6   7        0.54       14.51     20.81 o 
   1   6   7       57.45       41.11     25.83 o 
   2   6   7        5.84        4.16     22.65 o 
   3   6   7       68.75       39.27     27.26 o 
   4   6   7      249.08      274.39     38.06 o 
   5   6   7        2.03       27.84     27.84 o 
   6   6   7      156.93       97.12     34.73 o 
   7   6   7       34.85       82.44     24.26 o 
   8   6   7       36.26       31.17     25.80 o 
   9   6   7       11.97       42.94     28.47 o 
 -10   7   7       97.60       80.67     29.32 o 
  -9   7   7       92.93      103.39     30.15 o 
  -8   7   7      389.12      391.70     41.89 o 
  -7   7   7      551.65      519.27     46.20 o 
  -6   7   7       54.70       26.06     30.05 o 
  -5   7   7       74.28       89.97     26.19 o 
  -4   7   7       57.21       90.95     27.67 o 
  -3   7   7       41.59       68.19     25.53 o 
  -2   7   7        3.37        9.03     24.33 o 
  -1   7   7        2.20        4.40     20.36 o 
   0   7   7        1.58        4.26     21.52 o 
   1   7   7        4.93       21.16     25.46 o 
   2   7   7      152.53      140.44     28.46 o 
   3   7   7       90.07       37.13     28.13 o 
   4   7   7        6.33        0.00     23.86 o 
   5   7   7       98.80      111.77     29.75 o 
   6   7   7       28.24        8.47     30.57 o 
   7   7   7        0.94       26.04     28.79 o 
   8   7   7        1.08       29.13     23.30 o 
  -8   8   7       38.55       65.22     24.87 o 
  -7   8   7        3.18       15.49     25.30 o 
  -6   8   7       22.84       17.80     25.79 o 
  -5   8   7       20.34        2.50     26.96 o 
  -4   8   7       14.22       22.60     24.22 o 
  -3   8   7        3.45       20.45     22.00 o 
  -2   8   7       15.34        7.80     26.69 o 
  -1   8   7      136.26      189.45     33.05 o 
   0   8   7       13.18        8.21     17.94 o 
   1   8   7       13.16       29.05     26.56 o 
   2   8   7       26.84       16.03     27.75 o 
   3   8   7      129.18      102.16     34.61 o 
   4   8   7       27.93       48.58     31.93 o 
   5   8   7        7.61       29.55     29.55 o 
   6   8   7        4.95        9.43     21.59 o 
  -6   9   7        1.61       27.25     27.25 o 
  -5   9   7        1.84       42.29     24.78 o 
  -4   9   7       32.69       34.75     27.14 o 
  -3   9   7       46.85       19.32     31.81 o 
  -2   9   7       41.56       40.43     30.31 o 
  -1   9   7       16.16       28.57     30.24 o 
   0   9   7       20.49        1.39     20.72 o 
   1   9   7        9.38       27.45     27.45 o 
   2   9   7       33.60       17.47     33.46 o 
   3   9   7      168.12      143.14     37.22 o 
   4   9   7       16.09        6.04     30.24 o 
  -3  10   7       29.75       33.73     28.40 o 
  -2  10   7       49.03       33.11     32.00 o 
  -1  10   7        4.35        9.36     31.04 o 
   0  10   7       20.21       21.76     19.24 o 
   1  10   7        1.02       18.00     29.43 o 
 -13   0   8      501.22      448.41     46.60 o 
 -12   0   8       32.00       27.41     31.74 o 
 -11   0   8      823.00      824.24     56.42 o 
 -10   0   8     2156.49     2262.21     85.06 o 
  -9   0   8       30.95        6.58     27.14 o 
  -8   0   8       74.76      101.22     26.40 o 
  -7   0   8       47.02       94.70     25.08 o 
  -6   0   8      229.79      277.80     29.65 o 
  -5   0   8       16.35       37.50     15.55 o 
  -4   0   8      627.16      624.85     30.57 o 
  -3   0   8      498.78      499.33     28.74 o 
  -2   0   8      523.28      516.32     28.08 o 
  -1   0   8      441.65      464.67     27.42 o 
   0   0   8     4505.84     4685.90     55.15 o 
   1   0   8       34.11       24.15     15.74 o 
   2   0   8      616.15      630.38     33.10 o 
   3   0   8      343.62      410.41     28.76 o 
   4   0   8        7.02       10.75     16.32 o 
   5   0   8       20.38        0.00     20.58 o 
   6   0   8       66.48       90.29     22.49 o 
   7   0   8      120.26      104.76     27.79 o 
   8   0   8       36.24       51.66     22.76 o 
   9   0   8        2.49       45.54     21.48 o 
  10   0   8       66.55       34.56     28.51 o 
  11   0   8        0.58       29.49     29.49 o 
 -13   1   8      321.59      362.96     44.17 o 
 -12   1   8        9.49       32.04     32.04 o 
 -11   1   8        1.59       20.28     21.82 o 
 -10   1   8       57.61       28.16     25.72 o 
  -9   1   8        9.26       12.85     22.88 o 
  -8   1   8       80.67       65.81     26.27 o 
  -7   1   8        6.41       29.58     18.01 o 
  -6   1   8        8.75       14.10     15.57 o 
  -5   1   8      152.38      177.96     22.43 o 
  -4   1   8      128.26      123.23     18.59 o 
  -3   1   8      491.22      486.81     27.81 o 
  -2   1   8       12.37        4.55     15.36 o 
  -1   1   8     2613.44     2845.47     59.78 o 
   0   1   8     1277.53     1291.76     31.18 o 
   1   1   8       39.95       47.54     14.81 o 
   2   1   8        8.52       15.43     15.43 o 
   3   1   8      432.37      446.78     30.52 o 
   4   1   8        4.33       16.85     16.85 o 
   5   1   8        7.66       19.27     18.62 o 
   6   1   8       54.87      111.65     23.73 o 
   7   1   8        0.05       26.12     26.12 o 
   8   1   8        7.41        7.16     22.99 o 
   9   1   8        2.13       48.64     20.98 o 
  10   1   8       61.49       16.12     26.30 o 
  11   1   8       20.35       32.67     23.10 o 
 -13   2   8       84.77      121.18     30.58 o 
 -12   2   8       49.49      103.08     28.60 o 
 -11   2   8       23.96       32.72     22.38 o 
 -10   2   8       63.56       79.77     27.95 o 
  -9   2   8       43.37       23.65     22.25 o 
  -8   2   8       28.68        5.87     22.21 o 
  -7   2   8       16.57        5.29     21.02 o 
  -6   2   8       14.19        6.42     18.95 o 
  -5   2   8        1.32       15.70     15.70 o 
  -4   2   8        5.39       21.43     14.55 o 
  -3   2   8       15.30        5.00     15.20 o 
  -2   2   8      429.14      412.01     26.77 o 
  -1   2   8       66.35       33.08     16.83 o 
   0   2   8      187.47      170.37     25.62 o 
   1   2   8        8.02       18.80     12.45 o 
   2   2   8      194.27      203.06     23.16 o 
   3   2   8       66.78       86.06     20.44 o 
   4   2   8      143.80      180.22     22.97 o 
   5   2   8       29.96       40.35     20.43 o 
   6   2   8       63.50       89.69     23.60 o 
   7   2   8        1.36        9.00     22.29 o 
   8   2   8        1.17       12.23     21.48 o 
   9   2   8        0.00        5.21     22.48 o 
  10   2   8        0.01       46.20     22.89 o 
 -12   3   8        0.17       13.15     24.23 o 
 -11   3   8       49.66       63.34     25.72 o 
 -10   3   8      108.70       50.11     32.28 o 
  -9   3   8       14.95        2.22     23.72 o 
  -8   3   8       71.94       99.43     22.34 o 
  -7   3   8        3.89       20.42     18.09 o 
  -6   3   8        2.58       19.23     19.23 o 
  -5   3   8      438.96      463.94     31.27 o 
  -4   3   8       69.87       50.98     18.82 o 
  -3   3   8      225.85      193.63     23.67 o 
  -2   3   8       36.69       37.33     17.18 o 
  -1   3   8       44.40       42.06     17.31 o 
   0   3   8      260.50      274.89     17.20 o 
   1   3   8       20.91       13.38     14.32 o 
   2   3   8       38.20        6.18     19.56 o 
   3   3   8       89.57       65.70     19.98 o 
   4   3   8        0.69       16.08     15.45 o 
   5   3   8       72.44       23.56     23.56 o 
   6   3   8       44.14       56.23     23.28 o 
   7   3   8        0.41       25.10     25.10 o 
   8   3   8       24.47       20.36     22.76 o 
   9   3   8        1.96       32.20     23.71 o 
  10   3   8        0.03        5.52     24.69 o 
 -12   4   8       43.87       13.11     27.86 o 
 -11   4   8       26.44       41.07     25.66 o 
 -10   4   8       23.52        4.92     27.30 o 
  -9   4   8      173.84      163.66     35.19 o 
  -8   4   8       93.52       36.45     28.71 o 
  -7   4   8        9.80        9.93     19.98 o 
  -6   4   8      420.67      378.88     36.81 o 
  -5   4   8        5.80        5.18     18.72 o 
  -4   4   8       90.80      125.61     19.52 o 
  -3   4   8       17.66       38.84     17.92 o 
  -2   4   8      243.41      234.22     24.50 o 
  -1   4   8      578.74      617.27     35.08 o 
   0   4   8       67.70       71.08     13.50 o 
   1   4   8      380.96      365.25     31.35 o 
   2   4   8        0.03       22.50     17.57 o 
   3   4   8      190.09      193.29     26.68 o 
   4   4   8        0.00        9.82     19.93 o 
   5   4   8       19.44       22.64     22.64 o 
   6   4   8       12.82        6.97     25.16 o 
   7   4   8        0.35       27.34     27.34 o 
   8   4   8        4.58       13.29     25.10 o 
   9   4   8        0.39        5.53     25.93 o 
  10   4   8        0.02        0.00     25.66 o 
 -11   5   8        5.67        2.60     29.71 o 
 -10   5   8       12.01       20.23     25.02 o 
  -9   5   8      145.91      140.24     28.20 o 
  -8   5   8       30.08       13.71     28.01 o 
  -7   5   8      236.71      258.61     29.85 o 
  -6   5   8       29.78       18.31     20.24 o 
  -5   5   8       95.54      116.11     24.63 o 
  -4   5   8      355.85      361.74     31.97 o 
  -3   5   8       22.36       30.39     20.92 o 
  -2   5   8     1475.14     1428.51     56.36 o 
  -1   5   8      536.05      569.30     37.27 o 
   0   5   8      125.83      153.76     28.52 o 
   1   5   8        0.27       43.92     18.02 o 
   2   5   8      364.74      313.36     35.48 o 
   3   5   8       23.53       12.29     20.05 o 
   4   5   8      345.83      321.47     35.33 o 
   5   5   8       32.91        4.70     28.03 o 
   6   5   8       23.55       45.33     24.67 o 
   7   5   8        2.75       10.68     25.03 o 
   8   5   8        1.92       11.13     27.54 o 
   9   5   8       10.38        0.00     25.99 o 
 -10   6   8       43.84       10.36     32.55 o 
  -9   6   8        1.91       45.50     23.17 o 
  -8   6   8       29.28       31.66     26.80 o 
  -7   6   8      221.07      137.82     34.24 o 
  -6   6   8      449.56      345.40     38.72 o 
  -5   6   8      563.51      611.74     44.14 o 
  -4   6   8     1919.40     1842.22     73.29 o 
  -3   6   8       30.13       74.42     20.87 o 
  -2   6   8       58.64       54.45     22.91 o 
  -1   6   8        5.57        4.02     22.24 o 
   0   6   8       20.42       29.23     17.85 o 
   1   6   8       39.16        8.72     25.75 o 
   2   6   8       26.68       17.76     23.27 o 
   3   6   8       27.51       62.27     24.29 o 
   4   6   8      140.94      129.20     32.63 o 
   5   6   8      136.53      152.45     34.57 o 
   6   6   8        1.68       40.78     25.37 o 
   7   6   8      139.42      189.22     30.28 o 
   8   6   8       61.57       23.06     30.24 o 
  -9   7   8        0.01       15.62     22.08 o 
  -8   7   8      424.70      389.50     44.98 o 
  -7   7   8      635.95      678.62     47.96 o 
  -6   7   8        6.87       19.58     25.66 o 
  -5   7   8       72.23       67.37     28.68 o 
  -4   7   8       83.31       78.80     28.95 o 
  -3   7   8       12.84       42.74     23.26 o 
  -2   7   8      113.85      100.14     26.87 o 
  -1   7   8        1.64        0.00     25.12 o 
   0   7   8       10.98       23.72     21.36 o 
   1   7   8        6.65       26.54     26.54 o 
   2   7   8       29.93       77.38     24.60 o 
   3   7   8        4.21        0.00     26.80 o 
   4   7   8        0.52       10.77     27.75 o 
   5   7   8      115.37      115.16     31.39 o 
   6   7   8      114.45      159.26     36.27 o 
   7   7   8       36.20       26.49     29.28 o 
  -8   8   8        4.79       27.95     27.95 o 
  -7   8   8       72.36       62.94     28.74 o 
  -6   8   8        9.00        2.61     25.44 o 
  -5   8   8       21.40       41.74     24.47 o 
  -4   8   8       11.20       10.55     26.33 o 
  -3   8   8        0.97       28.78     28.78 o 
  -2   8   8       25.70       29.21     26.67 o 
  -1   8   8        0.97       25.77     26.27 o 
   0   8   8       18.78       19.75     24.91 o 
   1   8   8        3.14       24.74     24.74 o 
   2   8   8       17.82        8.28     25.73 o 
   3   8   8        5.17        5.65     30.75 o 
   4   8   8        1.74       31.69     31.69 o 
   5   8   8        6.81        8.93     27.81 o 
   6   8   8        0.05       12.03     26.20 o 
  -6   9   8        0.62       16.10     25.45 o 
  -5   9   8       25.87       76.37     26.44 o 
  -4   9   8        0.69       29.07     29.07 o 
  -3   9   8        0.07       28.67     28.67 o 
  -2   9   8       24.66       44.11     29.27 o 
  -1   9   8        4.03       25.42     28.95 o 
   0   9   8       17.69       39.91     26.66 o 
   1   9   8        0.11       11.66     26.37 o 
   2   9   8       22.49       11.83     32.11 o 
   3   9   8        8.07        3.02     28.73 o 
   4   9   8        0.02       24.42     24.04 o 
 -13   1   9      128.21      167.45     31.65 o 
 -12   1   9        0.83       16.18     21.92 o 
 -11   1   9       64.83      105.55     25.87 o 
 -10   1   9      662.47      606.59     48.63 o 
  -9   1   9      173.62      155.30     32.00 o 
  -8   1   9      899.53      975.36     51.42 o 
  -7   1   9      601.12      583.54     41.86 o 
  -6   1   9        0.63        3.36     16.84 o 
  -5   1   9      162.46      141.65     23.66 o 
  -4   1   9      116.29       85.38     19.39 o 
  -3   1   9        0.90        8.03     15.74 o 
  -2   1   9       89.35      104.16     20.01 o 
  -1   1   9      244.24      238.49     24.93 o 
   0   1   9      301.41      332.62     19.57 o 
   1   1   9      165.52      198.66     22.49 o 
   2   1   9       50.35       20.78     19.35 o 
   3   1   9        7.70       23.79     16.73 o 
   4   1   9        6.49        1.73     16.48 o 
   5   1   9      120.18       85.58     28.16 o 
   6   1   9        0.15        4.20     20.13 o 
   7   1   9        2.87       25.92     25.92 o 
   8   1   9       52.18       54.72     25.61 o 
   9   1   9        6.15       13.17     24.87 o 
  10   1   9        0.12       43.50     22.74 o 
 -13   2   9        0.05       50.95     23.84 o 
 -12   2   9       14.87       29.19     25.85 o 
 -11   2   9        0.01       12.74     23.23 o 
 -10   2   9        0.66       11.98     23.36 o 
  -9   2   9        0.39        6.66     22.08 o 
  -8   2   9        5.66       14.27     21.28 o 
  -7   2   9      448.92      435.09     37.95 o 
  -6   2   9      237.97      253.53     25.42 o 
  -5   2   9       41.74       61.64     18.36 o 
  -4   2   9       38.60       30.93     15.93 o 
  -3   2   9       81.40       71.30     19.22 o 
  -2   2   9        1.35        2.74     14.87 o 
  -1   2   9      465.16      462.33     29.96 o 
   0   2   9      332.55      335.46     32.36 o 
   1   2   9       10.85        8.99     16.80 o 
   2   2   9      174.73      156.98     24.50 o 
   3   2   9        0.01       21.72     15.95 o 
   4   2   9        0.20        5.45     19.57 o 
   5   2   9       60.37       49.61     26.26 o 
   6   2   9       14.90       13.07     23.88 o 
   7   2   9       48.32       59.37     25.46 o 
   8   2   9        4.48       15.30     26.52 o 
   9   2   9        0.00       21.47     22.48 o 
  10   2   9       16.59        2.74     28.72 o 
 -12   3   9        0.61       26.56     26.56 o 
 -11   3   9        3.49       17.87     24.12 o 
 -10   3   9       51.26       14.58     27.25 o 
  -9   3   9      116.28      104.43     25.87 o 
  -8   3   9       44.31       65.27     23.15 o 
  -7   3   9        0.01        0.00     22.38 o 
  -6   3   9       27.40       46.93     19.43 o 
  -5   3   9       61.34       58.93     19.71 o 
  -4   3   9       49.45        7.91     20.60 o 
  -3   3   9      148.22      156.02     23.21 o 
  -2   3   9      100.80      111.72     20.79 o 
  -1   3   9       10.98       21.24     16.75 o 
   0   3   9       69.87      138.44     52.78 o 
   1   3   9      139.98      129.29     23.09 o 
   2   3   9        5.16        5.11     18.88 o 
   3   3   9        2.42       14.42     17.28 o 
   4   3   9       19.98       17.46     18.72 o 
   5   3   9       61.27       61.22     26.28 o 
   6   3   9        0.04       13.80     18.69 o 
   7   3   9       21.57        9.91     28.95 o 
   8   3   9        2.04        5.27     28.66 o 
   9   3   9        0.05       38.46     24.58 o 
  10   3   9       14.93        8.33     30.81 o 
 -12   4   9       13.23       27.03     27.03 o 
 -11   4   9        2.08        0.00     23.63 o 
 -10   4   9       15.04       19.88     26.99 o 
  -9   4   9       75.27       84.78     25.15 o 
  -8   4   9       23.99       39.85     22.36 o 
  -7   4   9        3.09       43.53     17.24 o 
  -6   4   9      364.50      391.42     33.91 o 
  -5   4   9       23.84       12.89     21.70 o 
  -4   4   9       88.63       63.05     22.69 o 
  -3   4   9      121.68      114.62     21.60 o 
  -2   4   9       26.21       54.81     16.52 o 
  -1   4   9      545.42      488.77     34.94 o 
   0   4   9        3.75        2.51     31.64 o 
   1   4   9      535.35      448.00     34.27 o 
   2   4   9      135.28      173.36     25.00 o 
   3   4   9       61.03       47.48     20.56 o 
   4   4   9       11.49       10.57     20.60 o 
   5   4   9        6.20        6.25     19.19 o 
   6   4   9       10.82       26.97     19.78 o 
   7   4   9       11.93       27.90     27.90 o 
   8   4   9        6.95        2.76     27.84 o 
   9   4   9        1.00       23.68     23.68 o 
 -11   5   9        3.49       12.99     25.59 o 
 -10   5   9        0.77       17.83     23.23 o 
  -9   5   9       78.07        7.37     29.81 o 
  -8   5   9        0.16       49.26     22.61 o 
  -7   5   9        0.89        0.00     21.16 o 
  -6   5   9       16.81        6.38     23.02 o 
  -5   5   9       57.80       46.94     25.89 o 
  -4   5   9      692.46      664.86     43.99 o 
  -3   5   9      163.66      152.57     28.91 o 
  -2   5   9     1449.45     1432.72     57.84 o 
  -1   5   9     1036.87     1119.00     51.55 o 
   0   5   9       52.13       37.68     17.20 o 
   1   5   9       22.10       14.31     22.49 o 
   2   5   9        1.19        8.43     17.62 o 
   3   5   9        7.67       13.15     20.80 o 
   4   5   9       28.78       30.20     22.15 o 
   5   5   9        7.18       19.79     27.56 o 
   6   5   9        1.69       25.62     25.62 o 
   7   5   9       45.04       49.62     27.85 o 
   8   5   9       22.13       25.57     25.57 o 
 -10   6   9        5.96       10.37     20.76 o 
  -9   6   9       53.74       45.96     26.53 o 
  -8   6   9       15.67        7.46     26.16 o 
  -7   6   9       14.13       21.64     19.94 o 
  -6   6   9      359.53      333.09     38.62 o 
  -5   6   9      707.92      714.92     47.33 o 
  -4   6   9      610.52      712.42     46.28 o 
  -3   6   9       47.63       34.75     24.76 o 
  -2   6   9      319.73      279.50     35.76 o 
  -1   6   9      127.38       88.19     25.72 o 
   0   6   9       73.34       39.93     17.94 o 
   1   6   9        7.54       16.07     20.42 o 
   2   6   9      158.26      159.94     31.21 o 
   3   6   9        0.16        2.43     25.18 o 
   4   6   9        0.27       10.23     23.69 o 
   5   6   9        1.67        0.00     23.71 o 
   6   6   9       77.53       89.73     32.46 o 
   7   6   9       45.01        8.65     33.52 o 
   8   6   9       53.31       11.63     29.11 o 
  -9   7   9        0.01       15.67     23.94 o 
  -8   7   9        6.38       31.13     31.13 o 
  -7   7   9      108.63       74.19     29.95 o 
  -6   7   9        6.35       15.14     24.72 o 
  -5   7   9       46.48       27.50     27.27 o 
  -4   7   9      104.92       77.07     28.00 o 
  -3   7   9      249.89      157.35     32.81 o 
  -2   7   9      146.94      154.50     27.51 o 
  -1   7   9       16.34       19.27     22.33 o 
   0   7   9        7.64        7.96     17.13 o 
   1   7   9        0.77       15.33     23.40 o 
   2   7   9       51.61       72.95     26.06 o 
   3   7   9        7.06        8.05     27.47 o 
   4   7   9       10.50       22.26     28.37 o 
   5   7   9        1.31       27.76     27.76 o 
   6   7   9        1.27        5.90     26.70 o 
  -7   8   9       76.25       74.47     33.00 o 
  -6   8   9       10.94       61.48     21.54 o 
  -5   8   9       26.90       75.50     27.74 o 
  -4   8   9        8.89        5.44     24.39 o 
  -3   8   9       11.21       28.59     28.59 o 
  -2   8   9       26.48       40.39     27.60 o 
  -1   8   9        5.28        5.30     24.56 o 
   0   8   9       70.65       39.13     19.73 o 
   1   8   9       67.82       69.57     24.73 o 
   2   8   9       18.65       19.81     30.35 o 
   3   8   9       15.04       66.54     26.36 o 
   4   8   9        0.00        0.00     26.19 o 
   5   8   9       15.20       36.16     29.54 o 
  -5   9   9       14.78       19.61     25.82 o 
  -4   9   9       31.83       43.32     28.74 o 
  -3   9   9        7.40       29.56     26.76 o 
  -2   9   9        1.37       29.30     26.52 o 
  -1   9   9        2.53       33.98     24.04 o 
   0   9   9       27.21       35.37     17.75 o 
   1   9   9       12.25        0.00     25.89 o 
   2   9   9        2.02       23.83     28.90 o 
 -12   0  10        5.31       11.19     29.63 o 
 -11   0  10      978.60      928.41     60.73 o 
 -10   0  10     1654.85     1635.47     77.25 o 
  -9   0  10      110.40      121.37     27.02 o 
  -8   0  10      629.24      638.53     46.20 o 
  -7   0  10      212.04      196.79     33.03 o 
  -6   0  10      461.70      551.16     37.23 o 
  -5   0  10        8.80       25.86     19.13 o 
  -4   0  10      318.62      279.44     26.98 o 
  -3   0  10        1.12        4.57     15.56 o 
  -2   0  10       90.34      101.36     19.21 o 
  -1   0  10       26.92       36.49     16.06 o 
   0   0  10      665.18      664.13     26.33 o 
   1   0  10      198.56      186.92     27.93 o 
   2   0  10     4316.82     4342.06     92.05 o 
   3   0  10      306.06      280.24     30.57 o 
   4   0  10        0.21       20.29     17.96 o 
   5   0  10       17.90       44.21     20.09 o 
   6   0  10       45.86       10.94     24.50 o 
   7   0  10       75.80       33.24     29.27 o 
   8   0  10        6.80       53.26     23.65 o 
   9   0  10        0.03       25.46     25.46 o 
  10   0  10        2.86       27.36     27.36 o 
 -12   1  10       12.94       10.84     27.65 o 
 -11   1  10        2.94       29.69     29.69 o 
 -10   1  10       69.92      103.76     27.05 o 
  -9   1  10       79.03       64.49     30.72 o 
  -8   1  10     1077.59     1067.52     57.52 o 
  -7   1  10      742.58      786.11     47.33 o 
  -6   1  10       18.86       39.95     20.69 o 
  -5   1  10      176.74      187.02     26.26 o 
  -4   1  10       34.23       12.66     17.47 o 
  -3   1  10        9.81       19.62     14.41 o 
  -2   1  10       18.42        4.45     15.57 o 
  -1   1  10      110.33      129.18     21.03 o 
   0   1  10      126.72      159.45     18.25 o 
   1   1  10      489.28      461.53     32.24 o 
   2   1  10      254.93      282.08     28.72 o 
   3   1  10      382.11      383.79     33.68 o 
   4   1  10        1.79        7.56     17.51 o 
   5   1  10      328.64      304.17     34.77 o 
   6   1  10        2.28       26.87     22.61 o 
   7   1  10        0.06       22.85     22.85 o 
   8   1  10        1.88       26.82     26.82 o 
   9   1  10        1.78       18.86     23.64 o 
  10   1  10        0.08       24.58     27.97 o 
 -12   2  10        4.65       31.88     26.03 o 
 -11   2  10       37.30       92.80     26.04 o 
 -10   2  10      155.54      112.62     33.22 o 
  -9   2  10       65.73       36.71     25.56 o 
  -8   2  10       69.46      119.43     23.57 o 
  -7   2  10      220.57      203.73     29.52 o 
  -6   2  10        0.01        1.85     17.35 o 
  -5   2  10      527.44      527.75     36.52 o 
  -4   2  10      296.90      294.06     26.45 o 
  -3   2  10        9.78        9.39     15.79 o 
  -2   2  10        8.60        6.16     15.89 o 
  -1   2  10      335.77      343.30     27.99 o 
   0   2  10      104.80      102.23     14.72 o 
   1   2  10        7.65       19.94     17.27 o 
   2   2  10       75.05       60.75     22.02 o 
   3   2  10       24.77       44.10     23.39 o 
   4   2  10      201.79      220.97     29.65 o 
   5   2  10       60.92       72.69     24.92 o 
   6   2  10        2.22        9.29     22.96 o 
   7   2  10        0.61       22.47     25.58 o 
   8   2  10       17.71       34.38     28.35 o 
   9   2  10        1.50       24.66     24.66 o 
 -12   3  10        0.36       13.11     24.19 o 
 -11   3  10        3.47       10.31     26.50 o 
 -10   3  10       49.02       88.86     29.62 o 
  -9   3  10       21.39       16.33     22.99 o 
  -8   3  10        6.93       13.13     23.37 o 
  -7   3  10      156.41      192.62     28.67 o 
  -6   3  10       34.19       11.54     20.51 o 
  -5   3  10       62.54       72.58     19.21 o 
  -4   3  10      384.63      402.81     32.19 o 
  -3   3  10      108.85      115.49     23.39 o 
  -2   3  10      127.85      117.76     22.92 o 
  -1   3  10       79.19      104.47     20.77 o 
   0   3  10       14.63       16.68     11.87 o 
   1   3  10        5.86       25.15     18.85 o 
   2   3  10      163.82      173.64     26.85 o 
   3   3  10        4.90        7.86     20.81 o 
   4   3  10       93.30      128.00     29.16 o 
   5   3  10       27.75       36.14     21.20 o 
   6   3  10       10.34        7.30     24.19 o 
   7   3  10        0.45       26.33     26.33 o 
   8   3  10        1.54        8.17     27.09 o 
   9   3  10       10.45        8.37     28.58 o 
 -11   4  10       28.85       43.91     30.90 o 
 -10   4  10        0.01       50.25     21.62 o 
  -9   4  10       22.79       21.66     20.84 o 
  -8   4  10       13.53       25.95     25.95 o 
  -7   4  10      152.46      132.11     28.17 o 
  -6   4  10      294.70      308.40     33.04 o 
  -5   4  10       33.45       54.96     20.77 o 
  -4   4  10       15.15       28.30     21.43 o 
  -3   4  10       41.60       11.02     21.07 o 
  -2   4  10      158.76      167.72     25.40 o 
  -1   4  10        0.01       14.83     18.35 o 
   0   4  10      137.52      144.52     17.85 o 
   1   4  10     1267.99     1294.32     58.24 o 
   2   4  10      398.12      353.04     33.47 o 
   3   4  10       47.97       51.23     22.80 o 
   4   4  10       10.34        4.53     18.65 o 
   5   4  10      159.13      154.61     33.30 o 
   6   4  10        6.55        5.14     24.69 o 
   7   4  10        3.36       21.67     24.23 o 
   8   4  10        2.03       30.84     23.64 o 
   9   4  10        4.53        5.65     25.63 o 
 -11   5  10       35.58       38.83     23.30 o 
 -10   5  10        2.80       23.07     27.73 o 
  -9   5  10       18.04       37.43     21.61 o 
  -8   5  10        3.85        0.00     22.83 o 
  -7   5  10      234.17      228.96     32.79 o 
  -6   5  10      211.29      140.26     32.02 o 
  -5   5  10        0.12       19.39     21.41 o 
  -4   5  10        3.93        2.07     21.21 o 
  -3   5  10        3.53       18.38     23.73 o 
  -2   5  10      833.34      744.36     47.69 o 
  -1   5  10     1078.52     1133.15     55.44 o 
   0   5  10       57.36       96.31     17.77 o 
   1   5  10      196.78      153.00     30.13 o 
   2   5  10       37.64       25.56     25.56 o 
   3   5  10       29.05       32.72     26.43 o 
   4   5  10       12.70       17.21     23.96 o 
   5   5  10        2.52        2.59     22.18 o 
   6   5  10       25.56       27.26     29.62 o 
   7   5  10        4.31       25.46     21.37 o 
   8   5  10       16.37       11.51     26.04 o 
 -10   6  10        0.63       28.50     24.46 o 
  -9   6  10        7.85       56.61     22.44 o 
  -8   6  10        9.44       15.15     22.31 o 
  -7   6  10       21.56        7.41     24.58 o 
  -6   6  10       18.72       23.79     23.79 o 
  -5   6  10      134.33      149.17     31.50 o 
  -4   6  10     1224.28     1150.60     58.19 o 
  -3   6  10       20.40        6.85     24.70 o 
  -2   6  10      211.15      192.43     30.98 o 
  -1   6  10        5.85        9.16     21.24 o 
   0   6  10        5.95       29.52     14.75 o 
   1   6  10        4.66       14.50     20.53 o 
   2   6  10        8.28        2.48     25.64 o 
   3   6  10       14.48       30.05     30.05 o 
   4   6  10        4.58       31.96     15.98 o 
   5   6  10       13.11       22.21     28.59 o 
   6   6  10        4.57       31.61     27.98 o 
   7   6  10       45.40       81.88     28.35 o 
  -9   7  10        1.68        1.82     23.93 o 
  -8   7  10        2.36       28.78     31.51 o 
  -7   7  10       34.37       44.31     26.18 o 
  -6   7  10        0.06       31.11     23.75 o 
  -5   7  10       38.54       64.59     29.78 o 
  -4   7  10      353.95      405.98     41.42 o 
  -3   7  10       59.76       43.20     27.73 o 
  -2   7  10       42.43       65.27     27.02 o 
  -1   7  10       43.56       42.85     26.81 o 
   0   7  10        2.39        6.46     16.98 o 
   1   7  10        2.09        5.29     23.66 o 
   2   7  10        9.42        8.11     25.20 o 
   3   7  10        0.77        8.30     24.93 o 
   4   7  10       24.39       48.54     26.93 o 
   5   7  10       19.18       29.33     26.56 o 
   6   7  10        2.79        2.98     28.37 o 
  -7   8  10       20.59       26.83     25.17 o 
  -6   8  10       13.73       28.80     28.80 o 
  -5   8  10       17.22       19.31     28.53 o 
  -4   8  10       21.79       44.60     26.14 o 
  -3   8  10       11.13       11.14     27.82 o 
  -2   8  10       30.65       30.13     33.44 o 
  -1   8  10       56.29       16.32     31.26 o 
   0   8  10       39.78       50.45     42.95 o 
   1   8  10        3.89       17.01     26.01 o 
   2   8  10        0.08       17.32     28.27 o 
   3   8  10       22.50       14.68     26.76 o 
   4   8  10        4.93       14.94     29.13 o 
  -4   9  10        9.04        8.77     29.94 o 
  -3   9  10       31.69       76.81     31.81 o 
  -2   9  10       43.93       69.77     29.36 o 
  -1   9  10       43.34       39.85     25.46 o 
   0   9  10       27.56       28.10     19.86 o 
   1   9  10        1.52       30.22     30.22 o 
 -12   1  11        2.00       26.63     26.63 o 
 -11   1  11        1.09       10.60     23.12 o 
 -10   1  11      111.46      116.65     28.23 o 
  -9   1  11       12.62        4.78     25.12 o 
  -8   1  11      499.59      495.66     43.56 o 
  -7   1  11      703.34      649.75     46.39 o 
  -6   1  11       20.63       25.52     18.07 o 
  -5   1  11       33.15       31.37     21.14 o 
  -4   1  11        8.26        1.74     18.32 o 
  -3   1  11       16.82       33.83     17.75 o 
  -2   1  11       27.71        9.98     19.96 o 
  -1   1  11        2.32        8.34     18.80 o 
   0   1  11        0.09        4.95     13.14 o 
   1   1  11      217.99      159.03     28.12 o 
   2   1  11       34.03       34.57     18.99 o 
   3   1  11       18.95       19.19     21.39 o 
   4   1  11       86.65      114.87     24.78 o 
   5   1  11      422.51      423.61     40.09 o 
   6   1  11       87.97       68.80     28.96 o 
   7   1  11       58.84       68.35     28.06 o 
   8   1  11        2.58       24.49     24.49 o 
   9   1  11       18.18       35.43     21.30 o 
 -12   2  11        0.72        0.18     21.39 o 
 -11   2  11        0.06       41.64     22.70 o 
 -10   2  11        3.92       10.02     21.52 o 
  -9   2  11       21.19       33.21     23.50 o 
  -8   2  11       74.08       46.92     23.53 o 
  -7   2  11       73.39       81.90     22.72 o 
  -6   2  11      156.35      174.01     25.92 o 
  -5   2  11     1216.97     1213.76     53.31 o 
  -4   2  11      707.76      702.60     41.02 o 
  -3   2  11       50.74       55.74     20.59 o 
  -2   2  11        5.97       25.86     17.15 o 
  -1   2  11       54.53       62.63     19.05 o 
   0   2  11      256.59      247.83     19.97 o 
   1   2  11       28.13       20.48     20.48 o 
   2   2  11        6.89       15.24     20.70 o 
   3   2  11       75.95       32.08     23.37 o 
   4   2  11        0.80        1.33     20.38 o 
   5   2  11      203.32      187.62     32.04 o 
   6   2  11       50.83       88.23     28.79 o 
   7   2  11       77.97       88.45     26.01 o 
   8   2  11       44.56       10.85     28.75 o 
   9   2  11        3.60        2.78     28.07 o 
 -12   3  11        0.20       15.66     19.16 o 
 -11   3  11        2.18       12.92     27.01 o 
 -10   3  11        1.26        7.53     23.39 o 
  -9   3  11      125.86      122.42     27.89 o 
  -8   3  11      151.25      198.29     35.08 o 
  -7   3  11        0.08       17.29     26.29 o 
  -6   3  11       13.62       12.31     24.10 o 
  -5   3  11       44.14       52.90     18.89 o 
  -4   3  11      352.29      353.12     32.42 o 
  -3   3  11       15.39       25.82     19.87 o 
  -2   3  11       89.58       84.47     25.30 o 
  -1   3  11      271.57      258.45     31.93 o 
   0   3  11       97.53      109.11     34.27 o 
   1   3  11      171.96      137.20     29.08 o 
   2   3  11      109.58       83.29     26.72 o 
   3   3  11      353.97      385.20     35.81 o 
   4   3  11      528.33      606.50     45.15 o 
   5   3  11        5.28        7.20     25.98 o 
   6   3  11        6.25       25.55     26.04 o 
   7   3  11        5.96        0.00     23.73 o 
   8   3  11       89.23       77.83     31.68 o 
 -11   4  11       50.89       41.27     25.79 o 
 -10   4  11       44.85       12.69     23.11 o 
  -9   4  11       47.80       88.48     24.83 o 
  -8   4  11      150.41      155.86     29.48 o 
  -7   4  11       78.82      122.22     26.02 o 
  -6   4  11        7.14       10.86     21.17 o 
  -5   4  11       16.35        6.28     24.33 o 
  -4   4  11       83.54      130.16     26.20 o 
  -3   4  11       77.09       63.91     24.63 o 
  -2   4  11        2.40       11.94     22.90 o 
  -1   4  11       36.70       10.11     24.66 o 
   0   4  11      150.87      165.26     20.28 o 
   1   4  11     1165.18     1129.54     56.96 o 
   2   4  11      465.73      476.44     41.35 o 
   3   4  11       28.76       29.74     25.79 o 
   4   4  11      103.47       89.07     28.39 o 
   5   4  11        0.01       10.19     27.63 o 
   6   4  11       16.44       75.00     25.97 o 
   7   4  11        1.27       30.65     23.47 o 
   8   4  11        0.01       17.04     25.09 o 
 -10   5  11        4.81       17.97     25.80 o 
  -9   5  11        1.31       17.68     26.14 o 
  -8   5  11        2.35        7.40     24.51 o 
  -7   5  11      151.42      138.87     30.30 o 
  -6   5  11       23.88        6.97     24.52 o 
  -5   5  11      130.56       97.55     30.53 o 
  -4   5  11      169.17      173.14     30.76 o 
  -3   5  11       52.03       50.31     26.72 o 
  -2   5  11     1213.48     1199.10     58.24 o 
  -1   5  11      645.52      589.12     44.19 o 
   0   5  11       44.74       40.97     18.20 o 
   1   5  11      359.14      381.18     40.00 o 
   2   5  11        2.06       38.23     22.40 o 
   3   5  11        0.27       37.11     19.63 o 
   4   5  11        0.06        5.16     22.52 o 
   5   5  11        9.58       27.94     27.94 o 
   6   5  11        0.50       16.85     25.71 o 
   7   5  11       10.71        2.88     28.89 o 
  -9   6  11        0.75       20.65     20.34 o 
  -8   6  11       29.47       28.19     23.36 o 
  -7   6  11        5.62       12.64     26.40 o 
  -6   6  11       30.73       14.96     27.35 o 
  -5   6  11       12.37       27.09     26.86 o 
  -4   6  11      170.35      143.44     29.08 o 
  -3   6  11      262.63      247.64     34.91 o 
  -2   6  11        3.39       24.33     24.33 o 
  -1   6  11       37.59       80.03     24.86 o 
   0   6  11       37.16        7.30     40.88 o 
   1   6  11      120.69      131.79     28.24 o 
   2   6  11       15.58       51.85     24.03 o 
   3   6  11        0.54       18.66     27.58 o 
   4   6  11        0.04        2.76     26.02 o 
   5   6  11        8.80       17.11     31.21 o 
   6   6  11        0.00       29.15     25.40 o 
  -8   7  11        3.03        7.89     24.50 o 
  -7   7  11       28.48        2.63     26.82 o 
  -6   7  11       15.63       37.08     21.83 o 
  -5   7  11        2.26       15.90     28.30 o 
  -4   7  11        1.08       10.58     24.52 o 
  -3   7  11      110.72      149.56     30.50 o 
  -2   7  11        0.10       23.48     28.24 o 
  -1   7  11       60.33       78.81     27.31 o 
   0   7  11        4.47       19.29     19.29 o 
   1   7  11       51.16       57.31     27.15 o 
   2   7  11        0.43        0.00     25.48 o 
   3   7  11       44.23       68.14     26.03 o 
   4   7  11        0.23        2.91     25.82 o 
   5   7  11       23.20        5.90     31.86 o 
  -6   8  11       26.83       30.20     25.89 o 
  -5   8  11        0.09       11.17     27.66 o 
  -4   8  11       23.84       11.29     29.85 o 
  -3   8  11        0.44       29.10     29.10 o 
  -2   8  11        4.85       29.61     29.61 o 
  -1   8  11       37.70       69.59     27.41 o 
   0   8  11       31.64        2.07     20.61 o 
   1   8  11       19.39       25.84     25.84 o 
   2   8  11        5.78       11.67     22.17 o 
   3   8  11       10.44       20.67     27.22 o 
 -12   0  12       11.37       16.95     26.80 o 
 -11   0  12       52.72       69.75     32.18 o 
 -10   0  12       61.75       64.87     29.60 o 
  -9   0  12        5.92       25.82     27.09 o 
  -8   0  12       38.66        7.36     29.70 o 
  -7   0  12       75.04      143.50     27.98 o 
  -6   0  12       26.88       41.51     23.43 o 
  -5   0  12      110.70      103.39     30.54 o 
  -4   0  12       40.83        3.93     20.26 o 
  -3   0  12       21.13       17.05     22.03 o 
  -2   0  12       83.12       62.85     28.50 o 
  -1   0  12      257.10      269.24     29.93 o 
   0   0  12      279.26      211.58     23.18 o 
   1   0  12      381.27      396.85     33.61 o 
   2   0  12        0.03       29.17     21.04 o 
   3   0  12      160.45      110.00     30.34 o 
   4   0  12       42.92       60.36     24.00 o 
   5   0  12      103.85      144.47     27.24 o 
   6   0  12        1.09       29.23     25.30 o 
   7   0  12        5.33       15.39     28.76 o 
   8   0  12       24.73       10.60     29.30 o 
 -12   1  12        1.26        2.71     25.02 o 
 -11   1  12        3.81       29.63     29.63 o 
 -10   1  12       34.03       33.78     26.39 o 
  -9   1  12        0.68       24.62     24.62 o 
  -8   1  12      705.74      632.73     48.61 o 
  -7   1  12      581.65      489.62     45.00 o 
  -6   1  12       38.79       40.27     20.23 o 
  -5   1  12      106.21      121.10     25.21 o 
  -4   1  12       59.38       94.94     22.85 o 
  -3   1  12       32.27       58.34     17.94 o 
  -2   1  12       52.94       55.61     21.76 o 
  -1   1  12        2.70        9.27     20.89 o 
   0   1  12       38.95       33.71     15.06 o 
   1   1  12       17.50       32.67     18.72 o 
   2   1  12      101.45       83.61     23.87 o 
   3   1  12        1.14       10.41     20.53 o 
   4   1  12        0.01       11.05     20.10 o 
   5   1  12       43.22       37.54     26.76 o 
   6   1  12       24.45       42.33     25.04 o 
   7   1  12        5.88       34.04     24.97 o 
   8   1  12        0.40       10.82     23.57 o 
 -11   2  12        3.62       26.22     21.94 o 
 -10   2  12       33.35       30.64     27.26 o 
  -9   2  12      143.34      159.50     33.37 o 
  -8   2  12        5.25        2.34     25.55 o 
  -7   2  12       28.87       55.71     23.91 o 
  -6   2  12      114.99      176.46     30.75 o 
  -5   2  12     1368.09     1332.82     58.63 o 
  -4   2  12      952.86      904.29     49.82 o 
  -3   2  12      285.15      360.36     32.06 o 
  -2   2  12      202.73      158.67     25.58 o 
  -1   2  12       30.01       38.45     21.22 o 
   0   2  12        2.70        4.52     14.30 o 
   1   2  12       10.32       22.03     20.14 o 
   2   2  12        4.75        6.20     19.96 o 
   3   2  12       70.84       82.37     27.24 o 
   4   2  12       53.73       61.77     27.74 o 
   5   2  12       18.03       50.94     24.15 o 
   6   2  12      199.35      218.02     32.13 o 
   7   2  12       55.74       40.25     29.01 o 
   8   2  12       42.48       66.08     25.23 o 
 -11   3  12        0.77       12.96     26.28 o 
 -10   3  12       53.23       73.76     29.13 o 
  -9   3  12       49.58       25.03     25.03 o 
  -8   3  12       15.54        9.47     22.74 o 
  -7   3  12       73.61       75.12     27.59 o 
  -6   3  12      527.49      483.60     41.80 o 
  -5   3  12      103.53      107.81     28.59 o 
  -4   3  12       28.80       59.65     23.01 o 
  -3   3  12      262.34      279.28     33.26 o 
  -2   3  12     1286.86     1262.79     57.48 o 
  -1   3  12       21.44        8.13     23.02 o 
   0   3  12      275.76      237.49     24.23 o 
   1   3  12        1.45       19.11     24.12 o 
   2   3  12       36.69       63.55     21.36 o 
   3   3  12      244.49      235.23     33.66 o 
   4   3  12      666.14      719.99     53.23 o 
   5   3  12       77.59      118.92     30.89 o 
   6   3  12       56.96       29.22     32.43 o 
   7   3  12       69.35       30.32     28.50 o 
   8   3  12       12.20       16.81     26.57 o 
 -10   4  12        3.84       48.52     21.81 o 
  -9   4  12       81.51       42.59     26.63 o 
  -8   4  12       16.94       26.80     23.75 o 
  -7   4  12       16.51       23.64     24.33 o 
  -6   4  12       12.22       36.70     20.01 o 
  -5   4  12      117.03      189.93     33.37 o 
  -4   4  12        0.66        2.19     22.01 o 
  -3   4  12      105.51      140.61     28.95 o 
  -2   4  12       98.28       95.18     26.68 o 
  -1   4  12       38.74       48.11     24.34 o 
   0   4  12      106.64      104.26     20.45 o 
   1   4  12      515.19      510.33     46.11 o 
   2   4  12      327.07      379.64     40.18 o 
   3   4  12      118.45       94.76     30.62 o 
   4   4  12      387.60      375.48     40.59 o 
   5   4  12        6.05       21.24     27.34 o 
   6   4  12        5.97       11.04     31.22 o 
   7   4  12       10.75       14.14     29.52 o 
 -10   5  12       27.61       12.80     24.96 o 
  -9   5  12        0.29       25.52     22.24 o 
  -8   5  12       16.99       37.75     25.04 o 
  -7   5  12       36.21       49.47     25.93 o 
  -6   5  12        7.22        9.72     24.77 o 
  -5   5  12       17.89       21.50     21.50 o 
  -4   5  12      111.28      101.25     31.16 o 
  -3   5  12        0.06        4.66     22.63 o 
  -2   5  12       47.24       39.76     24.85 o 
  -1   5  12        8.88       27.05     27.05 o 
   0   5  12       56.77       62.83     18.21 o 
   1   5  12       45.28        2.44     26.11 o 
   2   5  12        1.54       32.69     21.50 o 
   3   5  12        5.49       38.89     21.53 o 
   4   5  12        9.62        8.07     25.91 o 
   5   5  12        5.63       11.13     29.96 o 
   6   5  12        0.22        8.57     24.73 o 
  -9   6  12       13.41       36.09     24.73 o 
  -8   6  12       12.11       41.41     20.70 o 
  -7   6  12       10.64        2.58     24.63 o 
  -6   6  12       14.92       48.81     25.30 o 
  -5   6  12        7.61       33.20     20.91 o 
  -4   6  12       30.25       12.68     25.48 o 
  -3   6  12      131.10      186.73     28.56 o 
  -2   6  12       43.17       47.97     26.37 o 
  -1   6  12       88.15      100.18     28.63 o 
   0   6  12        4.04       17.24     17.24 o 
   1   6  12        0.00       21.09     23.60 o 
   2   6  12        4.75        2.69     20.65 o 
   3   6  12        2.36       22.04     25.82 o 
   4   6  12       26.55       50.86     27.68 o 
   5   6  12        3.07       20.22     27.57 o 
  -7   7  12        2.78       15.95     26.05 o 
  -6   7  12        8.18        5.37     30.39 o 
  -5   7  12        4.52       24.35     23.44 o 
  -4   7  12       28.69       18.97     24.97 o 
  -3   7  12       51.69       32.42     31.04 o 
  -2   7  12       33.30       89.05     26.86 o 
  -1   7  12      319.36      317.82     39.06 o 
   0   7  12      144.27      144.06     24.76 o 
   1   7  12        4.27       27.36     27.36 o 
   2   7  12        0.01       36.84     24.20 o 
   3   7  12       17.26        8.65     22.86 o 
   4   7  12        4.65       23.39     21.87 o 
  -5   8  12        2.47       16.82     24.75 o 
  -4   8  12       16.41        0.00     27.77 o 
  -3   8  12       12.68       16.99     29.46 o 
  -2   8  12       30.68       59.25     31.29 o 
  -1   8  12      221.33      194.94     34.27 o 
   0   8  12      234.97      236.79     26.97 o 
   1   8  12        0.03        2.89     31.46 o 
 -11   1  13       11.51        5.41     22.30 o 
 -10   1  13       10.85       69.12     25.48 o 
  -9   1  13        8.42       12.88     20.79 o 
  -8   1  13        1.70        7.43     23.90 o 
  -7   1  13       60.16       54.72     29.03 o 
  -6   1  13       18.78        2.30     25.72 o 
  -5   1  13      141.85      166.88     30.73 o 
  -4   1  13        0.19        2.13     21.37 o 
  -3   1  13        0.01       16.59     23.64 o 
  -2   1  13        0.02        8.20     20.44 o 
  -1   1  13       34.66       73.40     21.79 o 
   0   1  13       76.27       87.78     21.56 o 
   1   1  13        5.84       12.57     22.36 o 
   2   1  13      275.93      284.40     34.20 o 
   3   1  13       12.00       22.40     23.06 o 
   4   1  13        1.19       39.90     20.61 o 
   5   1  13        1.18       44.40     19.12 o 
   6   1  13       39.57       72.33     25.83 o 
   7   1  13       36.42        8.02     28.15 o 
 -11   2  13        7.84       21.05     21.69 o 
 -10   2  13        1.63       12.98     24.50 o 
  -9   2  13       17.51       25.30     24.55 o 
  -8   2  13      166.70      195.85     33.04 o 
  -7   2  13       30.03        9.44     26.30 o 
  -6   2  13      454.94      435.38     38.21 o 
  -5   2  13     1174.71     1084.00     56.42 o 
  -4   2  13       58.21        4.30     28.54 o 
  -3   2  13      181.64      152.21     30.19 o 
  -2   2  13      385.18      291.65     38.52 o 
  -1   2  13        0.02       22.46     22.46 o 
   0   2  13       29.44       22.97     18.03 o 
   1   2  13       38.52       47.72     21.69 o 
   2   2  13        3.75       20.09     24.14 o 
   3   2  13       35.41       41.74     24.09 o 
   4   2  13       21.93       53.37     24.26 o 
   5   2  13        4.96       20.33     23.57 o 
   6   2  13      112.82      124.58     36.64 o 
   7   2  13      345.59      313.81     45.41 o 
 -11   3  13        9.60       25.53     25.53 o 
 -10   3  13       54.99       69.42     26.33 o 
  -9   3  13       42.25       17.69     25.64 o 
  -8   3  13       35.99        7.39     28.60 o 
  -7   3  13        8.57       31.10     22.07 o 
  -6   3  13       16.48       13.96     24.86 o 
  -5   3  13       44.17       24.97     25.99 o 
  -4   3  13       33.20       51.25     22.40 o 
  -3   3  13      255.12      182.73     33.63 o 
  -2   3  13     1863.73     1795.82     71.99 o 
  -1   3  13      127.10      112.59     30.82 o 
   0   3  13      193.10      182.13     22.23 o 
   1   3  13      188.75      218.89     34.89 o 
   2   3  13       11.04       25.02     25.02 o 
   3   3  13      109.88       99.42     34.02 o 
   4   3  13      827.00      833.45     55.67 o 
   5   3  13      150.13      118.48     37.33 o 
   6   3  13       92.59       49.09     29.11 o 
   7   3  13       52.00       50.13     27.29 o 
 -10   4  13       30.74        0.00     23.44 o 
  -9   4  13       49.41       53.40     28.89 o 
  -8   4  13        1.69       52.64     23.37 o 
  -7   4  13       10.69       24.60     19.68 o 
  -6   4  13       22.19        9.66     24.64 o 
  -5   4  13       10.48       23.74     23.74 o 
  -4   4  13       26.41       23.45     24.81 o 
  -3   4  13        1.09       18.60     22.58 o 
  -2   4  13       17.03        6.97     25.19 o 
  -1   4  13       33.29       65.65     25.49 o 
   0   4  13      177.08      159.62     29.72 o 
   1   4  13     1197.47     1267.76     66.34 o 
   2   4  13      153.22      168.44     28.68 o 
   3   4  13      133.52      148.06     32.28 o 
   4   4  13       79.56       52.86     28.45 o 
   5   4  13       10.29       28.93     28.93 o 
   6   4  13        0.00       22.44     27.18 o 
  -9   5  13        5.99       20.50     24.84 o 
  -8   5  13        0.70        5.11     19.14 o 
  -7   5  13       11.98       17.80     20.82 o 
  -6   5  13       21.25       32.78     25.61 o 
  -5   5  13       23.45       25.04     28.32 o 
  -4   5  13       88.23       72.08     26.43 o 
  -3   5  13        2.71       27.24     23.38 o 
  -2   5  13       37.35       62.06     24.45 o 
  -1   5  13        8.95       12.50     22.78 o 
   0   5  13       23.73       29.52     24.06 o 
   1   5  13       48.90       74.62     26.63 o 
   2   5  13       39.12       52.48     27.53 o 
   3   5  13       17.04        2.68     22.97 o 
   4   5  13       37.74       66.25     30.24 o 
   5   5  13        0.09       11.30     24.64 o 
  -8   6  13        3.50        2.59     23.08 o 
  -7   6  13        7.51        7.22     23.41 o 
  -6   6  13        9.57       23.66     26.16 o 
  -5   6  13        1.13       23.71     22.82 o 
  -4   6  13        0.70       21.07     22.96 o 
  -3   6  13        1.57        7.89     25.37 o 
  -2   6  13       36.73       15.84     34.21 o 
  -1   6  13       12.50       29.23     29.23 o 
   0   6  13        6.10       35.39     25.51 o 
   1   6  13       21.49       10.89     23.72 o 
   2   6  13       24.42       41.40     25.76 o 
   3   6  13       17.08       25.27     27.08 o 
   4   6  13       11.31       31.43     23.03 o 
  -6   7  13        0.38        5.42     25.10 o 
  -5   7  13        0.16       10.96     27.12 o 
  -4   7  13        4.09        5.13     23.56 o 
  -3   7  13       18.26       33.17     27.90 o 
  -2   7  13        6.08       27.95     27.95 o 
  -1   7  13       76.81       75.13     33.73 o 
   0   7  13        9.49       42.65     26.64 o 
   1   7  13       10.13        5.66     22.64 o 
   2   7  13       23.76       11.42     28.28 o 
 -11   0  14       51.57       62.33     27.47 o 
 -10   0  14       24.16       64.95     24.78 o 
  -9   0  14        5.29       29.37     29.37 o 
  -8   0  14       19.87       48.57     22.90 o 
  -7   0  14      112.31       52.20     33.43 o 
  -6   0  14      113.30      130.93     28.71 o 
  -5   0  14       76.17       87.39     25.91 o 
  -4   0  14       22.48       25.80     25.60 o 
  -3   0  14       57.34       38.72     29.97 o 
  -2   0  14       22.32       15.60     25.11 o 
  -1   0  14      125.07      149.63     27.65 o 
   0   0  14        5.83        8.09     15.24 o 
   1   0  14      134.37      175.07     26.14 o 
   2   0  14        9.06       49.74     20.46 o 
   3   0  14       38.68       20.95     25.82 o 
   4   0  14        2.60       24.01     24.01 o 
   5   0  14       42.12       50.06     26.27 o 
   6   0  14       24.93        7.74     24.07 o 
   7   0  14        0.01       34.13     27.41 o 
 -11   1  14        0.29       18.97     25.84 o 
 -10   1  14        0.00       27.03     27.03 o 
  -9   1  14        6.46       10.62     27.37 o 
  -8   1  14       24.20       64.84     22.15 o 
  -7   1  14       37.03       45.34     26.17 o 
  -6   1  14       80.49      109.89     34.09 o 
  -5   1  14       59.99       59.28     26.07 o 
  -4   1  14      411.80      410.97     42.94 o 
  -3   1  14       20.71        0.00     20.71 o 
  -2   1  14       44.48       71.34     22.75 o 
  -1   1  14       21.70        6.65     23.35 o 
   0   1  14       55.64       32.33     17.40 o 
   1   1  14       24.80       15.78     24.17 o 
   2   1  14       12.59       25.34     24.51 o 
   3   1  14        2.35       14.26     22.55 o 
   4   1  14        4.19       27.13     18.95 o 
   5   1  14       14.96       23.05     23.86 o 
   6   1  14       13.73       13.20     24.03 o 
   7   1  14        1.92        2.68     26.93 o 
 -10   2  14       65.29      105.19     27.07 o 
  -9   2  14        9.24       33.80     24.80 o 
  -8   2  14        2.79        7.65     21.18 o 
  -7   2  14      108.94      129.41     28.37 o 
  -6   2  14      214.09      167.61     31.19 o 
  -5   2  14       38.99       14.24     27.89 o 
  -4   2  14      520.98      472.56     45.22 o 
  -3   2  14      167.56      197.35     33.39 o 
  -2   2  14      129.03      120.67     33.85 o 
  -1   2  14       22.38       22.76     24.71 o 
   0   2  14        1.67        3.43     16.00 o 
   1   2  14       25.36       13.93     22.05 o 
   2   2  14        9.16       49.90     22.18 o 
   3   2  14        5.88       26.50     26.50 o 
   4   2  14        0.18        5.07     22.98 o 
   5   2  14        0.00       15.73     19.29 o 
   6   2  14       78.50        0.00     33.69 o 
 -10   3  14        8.99       27.44     27.44 o 
  -9   3  14       83.30       72.08     30.69 o 
  -8   3  14       14.45       53.43     24.55 o 
  -7   3  14       61.45       67.60     23.36 o 
  -6   3  14       30.29       14.76     24.12 o 
  -5   3  14        7.71       24.22     24.94 o 
  -4   3  14       31.41       35.87     23.06 o 
  -3   3  14      160.56      241.85     32.87 o 
  -2   3  14     1068.36     1065.76     62.38 o 
  -1   3  14      437.64      466.64     41.77 o 
   0   3  14       77.48       62.43     18.63 o 
   1   3  14       64.83       99.30     22.86 o 
   2   3  14        2.33       24.74     26.65 o 
   3   3  14       14.94       55.93     22.16 o 
   4   3  14      118.76      117.99     31.12 o 
   5   3  14       12.25       21.59     27.54 o 
   6   3  14       66.72       90.93     25.69 o 
  -9   4  14        2.26       12.83     25.79 o 
  -8   4  14        1.63       33.34     22.79 o 
  -7   4  14        6.05        2.55     27.09 o 
  -6   4  14        0.17       17.68     23.28 o 
  -5   4  14       13.91       32.59     23.90 o 
  -4   4  14      155.32      144.36     30.28 o 
  -3   4  14       15.96        2.47     23.40 o 
  -2   4  14       70.51       52.04     27.49 o 
  -1   4  14        0.11        2.48     24.25 o 
   0   4  14      428.04      417.93     32.26 o 
   1   4  14      850.13      932.88     58.47 o 
   2   4  14       53.07       95.74     26.27 o 
   3   4  14       85.63      100.59     28.51 o 
   4   4  14       16.53       27.13     27.93 o 
   5   4  14        4.27        5.55     24.17 o 
  -8   5  14       13.98       25.85     25.06 o 
  -7   5  14       17.05       41.60     25.22 o 
  -6   5  14        5.66       10.42     27.32 o 
  -5   5  14       22.85        7.80     27.43 o 
  -4   5  14        9.82       20.81     23.56 o 
  -3   5  14       63.63       83.27     29.46 o 
  -2   5  14       18.76        5.20     24.99 o 
  -1   5  14        5.67       28.80     22.07 o 
   0   5  14        2.94       19.03     19.03 o 
   1   5  14        4.90       13.33     23.41 o 
   2   5  14        0.00       13.54     25.79 o 
   3   5  14       18.51       19.24     26.81 o 
   4   5  14       52.15       16.77     31.38 o 
  -7   6  14       21.27       21.08     29.11 o 
  -6   6  14        8.25       13.35     27.12 o 
  -5   6  14        1.33       18.86     23.05 o 
  -4   6  14        9.32       40.65     24.40 o 
  -3   6  14        5.04        8.15     27.86 o 
  -2   6  14       42.31       95.46     26.58 o 
  -1   6  14       31.34        8.22     29.61 o 
   0   6  14        2.34       14.49     16.75 o 
   1   6  14       12.26       16.64     26.31 o 
   2   6  14        3.12        5.58     22.04 o 
   3   6  14        0.22       24.14     24.14 o 
  -4   7  14       55.38       69.57     31.36 o 
  -3   7  14       18.00       27.99     27.99 o 
  -2   7  14        3.46       22.48     28.90 o 
  -1   7  14        0.64        0.00     27.59 o 
   0   7  14       14.38       19.35     19.30 o 
 -10   1  15        2.86       31.81     31.81 o 
  -9   1  15       24.47       19.06     26.83 o 
  -8   1  15        8.50       29.60     23.62 o 
  -7   1  15        2.65       10.57     26.44 o 
  -6   1  15        4.97       28.49     26.78 o 
  -5   1  15        0.47       10.12     23.76 o 
  -4   1  15       60.73       84.29     27.60 o 
  -3   1  15      298.54      240.91     37.94 o 
  -2   1  15      141.43      151.14     30.81 o 
  -1   1  15       89.57       47.57     30.48 o 
   0   1  15      206.05      200.81     22.93 o 
   1   1  15       26.24        7.19     27.84 o 
   2   1  15       60.92       48.62     29.39 o 
   3   1  15        0.40        9.95     18.60 o 
   4   1  15        6.73       38.23     22.08 o 
   5   1  15        8.03        7.82     25.17 o 
   6   1  15        0.15       18.51     23.52 o 
 -10   2  15       35.86       30.92     30.92 o 
  -9   2  15        1.14       13.25     25.00 o 
  -8   2  15       13.88        2.64     27.48 o 
  -7   2  15       43.02       52.06     29.46 o 
  -6   2  15        0.56       25.67     25.67 o 
  -5   2  15       41.90        2.53     25.39 o 
  -4   2  15       25.65        2.50     24.52 o 
  -3   2  15      147.80       88.54     33.00 o 
  -2   2  15       18.05       56.09     25.23 o 
  -1   2  15       22.58        2.44     26.74 o 
   0   2  15        4.11       17.36     18.26 o 
   1   2  15        0.04       19.66     23.05 o 
   2   2  15        0.59       17.47     24.58 o 
   3   2  15       19.26       12.75     25.10 o 
   4   2  15       15.87       13.05     25.44 o 
   5   2  15        8.16       42.65     25.00 o 
  -9   3  15        2.25       30.04     30.04 o 
  -8   3  15        0.55       25.97     25.97 o 
  -7   3  15       35.29       38.99     28.10 o 
  -6   3  15       96.25       82.59     29.21 o 
  -5   3  15       16.37       23.05     25.48 o 
  -4   3  15       15.23       40.64     22.14 o 
  -3   3  15        8.80       15.12     27.63 o 
  -2   3  15       66.61       97.95     25.75 o 
  -1   3  15       16.73       25.47     25.47 o 
   0   3  15      114.36      100.37     21.35 o 
   1   3  15      105.53      127.00     34.82 o 
   2   3  15        2.79        5.16     22.16 o 
   3   3  15        7.95       18.37     22.44 o 
   4   3  15        2.76       24.82     24.82 o 
   5   3  15        0.06       29.91     24.76 o 
  -8   4  15        0.28        7.79     23.42 o 
  -7   4  15       19.99       10.46     27.69 o 
  -6   4  15        0.03        7.87     23.59 o 
  -5   4  15       23.72       36.65     28.92 o 
  -4   4  15       11.67       15.68     27.89 o 
  -3   4  15       11.10        5.22     23.33 o 
  -2   4  15       45.32       54.71     28.91 o 
  -1   4  15       16.01        2.60     29.15 o 
   0   4  15       97.70       84.73     52.33 o 
   1   4  15      318.09      250.40     44.20 o 
   2   4  15       12.87       29.79     29.79 o 
   3   4  15       60.98       45.95     31.65 o 
   4   4  15       10.84        8.22     23.73 o 
  -7   5  15       21.55        7.88     23.68 o 
  -6   5  15        2.26       21.32     22.89 o 
  -5   5  15       10.19       16.09     27.10 o 
  -4   5  15        2.48       59.28     23.50 o 
  -3   5  15       48.04        2.70     28.71 o 
  -2   5  15        1.71       29.37     29.37 o 
  -1   5  15        0.17       16.24     28.92 o 
   0   5  15       12.11        4.24     20.37 o 
   1   5  15        9.16       13.62     20.95 o 
   2   5  15        0.40        8.24     26.47 o 
   3   5  15      171.23      118.97     31.17 o 
  -5   6  15       37.53       57.32     27.96 o 
  -4   6  15       83.65      126.87     29.97 o 
  -3   6  15        0.00        8.33     24.96 o 
  -2   6  15        2.49       19.48     24.71 o 
  -1   6  15       36.47       55.69     29.98 o 
   0   6  15       20.19       13.20     17.15 o 
   1   6  15        0.03       19.53     27.17 o 
  -9   0  16        0.60        2.90     28.98 o 
  -8   0  16       20.77       14.38     28.35 o 
  -7   0  16        2.11        2.86     25.91 o 
  -6   0  16       38.58       64.26     29.70 o 
  -5   0  16        0.26       16.39     22.19 o 
  -4   0  16        0.89       10.66     28.22 o 
  -3   0  16       92.72       93.71     32.51 o 
  -2   0  16      131.59      122.27     33.02 o 
  -1   0  16      168.18      182.86     34.80 o 
   0   0  16      339.52      373.07     28.81 o 
   1   0  16        4.65       32.16     23.60 o 
   2   0  16      353.09      392.63     39.12 o 
   3   0  16      117.17      127.99     29.80 o 
   4   0  16        4.93        0.00     21.53 o 
   5   0  16        9.11       30.67     25.81 o 
  -9   1  16        0.75       35.86     23.59 o 
  -8   1  16        1.31       16.57     22.45 o 
  -7   1  16       37.70       21.94     29.56 o 
  -6   1  16       11.42       16.25     29.70 o 
  -5   1  16       29.22       42.71     27.48 o 
  -4   1  16       23.50        5.23     28.49 o 
  -3   1  16       85.77      105.80     32.13 o 
  -2   1  16       15.73       33.05     20.83 o 
  -1   1  16      184.25      158.47     34.59 o 
   0   1  16      134.09      123.74     23.29 o 
   1   1  16       15.99       25.04     25.56 o 
   2   1  16        0.03       27.76     24.60 o 
   3   1  16        0.01        2.56     23.55 o 
   4   1  16        1.41       25.87     20.71 o 
  -9   2  16        0.00        5.35     23.90 o 
  -8   2  16        0.38       16.16     27.19 o 
  -7   2  16        6.08       32.28     23.75 o 
  -6   2  16       23.29       58.88     26.76 o 
  -5   2  16       12.18       37.15     23.73 o 
  -4   2  16       13.36       15.76     24.06 o 
  -3   2  16       59.68        7.79     30.85 o 
  -2   2  16       63.83       23.15     27.85 o 
  -1   2  16        5.68       22.99     24.65 o 
   0   2  16       52.50       67.54     19.94 o 
   1   2  16      140.09      168.76     30.68 o 
   2   2  16       14.20       10.31     21.55 o 
   3   2  16        4.48       33.88     23.17 o 
   4   2  16        0.33       23.73     20.93 o 
  -8   3  16       75.75       42.34     30.17 o 
  -7   3  16       31.72       74.65     27.45 o 
  -6   3  16        0.48       21.37     24.78 o 
  -5   3  16        3.91       48.04     21.69 o 
  -4   3  16        0.91        5.30     25.76 o 
  -3   3  16       16.45       31.72     25.08 o 
  -2   3  16        0.02       28.92     23.96 o 
  -1   3  16       34.21       44.50     27.10 o 
   0   3  16        0.28        0.51     24.85 o 
   1   3  16        9.54       18.35     22.41 o 
   2   3  16        9.38        5.28     26.12 o 
   3   3  16        2.13       15.99     23.51 o 
  -7   4  16       22.02       66.34     26.93 o 
  -6   4  16       59.57       93.90     25.32 o 
  -5   4  16       98.78      124.16     32.84 o 
  -4   4  16        1.37       16.22     24.80 o 
  -3   4  16        8.27       27.03     27.56 o 
  -2   4  16       63.38       75.52     26.96 o 
  -1   4  16        0.27        5.39     24.96 o 
   0   4  16       21.53        9.03     26.88 o 
   1   4  16      115.87       53.80     31.14 o 
   2   4  16       14.06       40.47     20.37 o 
   3   4  16       71.48       51.48     24.08 o 
  -6   5  16       77.94       80.62     30.18 o 
  -5   5  16        0.14        8.17     23.61 o 
  -4   5  16       38.40       60.48     28.31 o 
  -3   5  16       19.99       44.14     26.76 o 
  -2   5  16       30.35       35.87     27.19 o 
  -1   5  16       68.34       66.12     30.17 o 
   0   5  16        0.24        2.96     18.12 o 
   1   5  16        2.52        2.73     22.44 o 
  -8   1  17       65.55       97.84     28.08 o 
  -7   1  17       16.54        5.59     26.02 o 
  -6   1  17       44.69       11.19     30.10 o 
  -5   1  17        9.28       19.39     22.66 o 
  -4   1  17        3.27       13.67     26.89 o 
  -3   1  17        0.82        8.06     23.31 o 
  -2   1  17        4.75       15.88     27.51 o 
  -1   1  17        3.18       24.92     24.92 o 
   0   1  17        0.03        3.85     16.91 o 
   1   1  17        4.66       15.45     22.73 o 
   2   1  17       49.23       53.97     24.78 o 
   3   1  17       31.57       33.44     28.30 o 
  -7   2  17        1.04       27.40     31.01 o 
  -6   2  17        1.86        0.00     26.08 o 
  -5   2  17        0.90       19.19     21.42 o 
  -4   2  17        2.38       13.61     19.82 o 
  -3   2  17        3.60        2.69     23.97 o 
  -2   2  17        1.98        2.67     26.27 o 
  -1   2  17        3.15        7.93     23.77 o 
   0   2  17       19.82       29.17     15.94 o 
   1   2  17        4.24        0.00     21.23 o 
   2   2  17        1.73       13.05     23.79 o 
   3   2  17        1.40        5.23     26.13 o 
  -7   3  17        0.18        2.70     24.83 o 
  -6   3  17        0.05        8.17     25.41 o 
  -5   3  17        8.44       13.67     26.93 o 
  -4   3  17        1.80        5.47     20.47 o 
  -3   3  17       32.65       27.22     25.52 o 
  -2   3  17       20.42        2.72     29.74 o 
  -1   3  17        0.80       28.01     28.01 o 
   0   3  17        0.72       17.24     17.65 o 
   1   3  17       13.19       26.58     24.94 o 
   2   3  17        3.76       13.26     23.56 o 
  -5   4  17       18.77        8.21     28.83 o 
  -4   4  17       22.51       13.77     27.67 o 
  -3   4  17        0.08       19.29     27.94 o 
  -2   4  17        0.19       16.46     26.85 o 
  -1   4  17        8.79       13.61     26.86 o 
   0   4  17        0.06       18.40     18.40 o 
  -6   0  18       33.72       81.56     28.24 o 
  -5   0  18        0.76        5.77     24.79 o 
  -4   0  18        4.08       11.34     22.68 o 
  -3   0  18       13.02       47.19     25.28 o 
  -2   0  18       57.53       67.85     30.59 o 
  -1   0  18       24.64       31.89     21.58 o 
   0   0  18        0.72       24.01     15.87 o 
   1   0  18       22.37        7.69     23.07 o 
  -6   1  18        6.18        2.83     27.55 o 
  -5   1  18        1.05       22.54     27.32 o 
  -4   1  18       10.23       11.16     25.24 o 
  -3   1  18        0.89        5.50     26.34 o 
  -2   1  18       19.68        5.40     27.02 o 
  -1   1  18        1.99       21.26     24.66 o 
   0   1  18       30.21       48.76     17.73 o 
   1   1  18        8.70       25.87     19.71 o 
  -5   2  18       48.67       50.00     28.04 o 
  -4   2  18       12.65       19.38     28.61 o 
  -3   2  18        3.26       26.87     26.87 o 
  -2   2  18       29.68       40.64     26.14 o 
  -1   2  18        0.99       24.66     24.66 o 
   0   2  18       50.81       66.24     18.06 o 
  -4   3  18        3.22       16.54     23.39 o 
  -3   3  18       14.65       30.22     25.91 o 
  -2   3  18        5.46        6.48     21.11 o 
  -1   3  18        1.83        2.68     23.04 o 
                                                 
